# Supplementary material for: Genome-Wide Identification of the GRAS Transcription Factor Family in Coptis chinensis Reveals Tissue-Specific Co-Expression with bZIP Proteins Under Light Stress
Source: Int J Mol Sci. 2026 May 21;27(10):4617. doi: 10.3390/ijms27104617 (PMC13207482; doi:10.3390/ijms27104617)
Supplement: Supplementary file 1 [file ijms-27-04617-s001.zip]

Archive with 4 entries (4 files):
- Table S1. Amino acid sequences of GRAS proteins used for phylogenetic analysis.xlsx
- Table S2. Primer sequences used for qRT-PCR of CcGRAS genes expression.xlsx
- Table S3. Pearson correlation coefficients between CcGRAS and CcbZIP genes under light stress conditions.xlsx
- Table S4. Cis-acting element analysis of promoter.xlsx
