# Supplementary material for: Genome-Wide Identification of the GRAS Transcription Factor Family in Coptis chinensis Reveals Tissue-Specific Co-Expression with bZIP Proteins Under Light Stress
Source: Int J Mol Sci. 2026 May 21;27(10):4617. doi: 10.3390/ijms27104617 (PMC13207482; doi:10.3390/ijms27104617)
Supplement: Supplementary file 1 [file ijms-27-04617-s001.zip › Table S2. Primer sequences used for qRT-PCR of CcGRAS genes expression.xlsx]

## Sheet: 附表2
Table S2. Primer sequences used for qRT-PCR of CcGRAS genes expression
Name	5'→3'	Function
qCcGRAS07-F	TGGCGGCAGCTGAGAAAATA	qPCR
qCcGRAS07-R	AGTAAGCAACTCGCTGCACA	qPCR
qCcGRAS11-F	AGAAGCTGTGAAGGGCGAAA	qPCR
qCcGRAS11-R	TACACGCACATAAGGAGCCC	qPCR
qCcGRAS12-F	ATGCTTAACTGCCGACCCAA	qPCR
qCcGRAS12-R	TGACCATACGGAGGAGCTGA	qPCR
qCcGRAS19-F	CCAACCATGACGACAAAGCC	qPCR
qCcGRAS19-R	TCCCGGTCTCTACAAGCTCA	qPCR
qCcGRAS31-F	TTGAGTTCCGGCCACTTTCA	qPCR
qCcGRAS31-R	TGCCGAATCAGGACTTGGAC	qPCR
qCcGRAS34-F	TCCCACCTGACAGAAGCAAG	qPCR
qCcGRAS34-R	CACTTGCCCAAGCAAGGAAG	qPCR
qCcGRAS38-F	AATTCGCTCATTTCACGGCG	qPCR
qCcGRAS38-R	TGCTGGCCATTGAATCCCTT	qPCR
qCcGRAS39-F	GGACTTTACATCGTGGGGCA	qPCR
qCcGRAS39-R	CTTCACAGGCAAACATGGGC	qPCR
qCcGRAS42-F	CGCTAGCTCGTTCGATTTGC	qPCR
qCcGRAS42-R	CCACGGTAGCTTCATTCGGT	qPCR
qCcGRAS43-F	GGTGGGGGAGGGTACATAGT	qPCR
qCcGRAS43-R	ACACAGAGTTGCCAAGCTGA	qPCR
qCcGRAS47-F	GGTCACTGTCACCCAAGGTT	qPCR
qCcGRAS47R	ACCCTTGGCATGGTCTCAAA	qPCR
qCcGRAS48-F	GGTGGGGGAGGGTACATAGT	qPCR
qCcGRAS48-R	ACACAGAGTTGCCAAGCTGA	qPCR
