# Supplementary material for: Genome-Wide Identification of the GRAS Transcription Factor Family in Coptis chinensis Reveals Tissue-Specific Co-Expression with bZIP Proteins Under Light Stress
Source: Int J Mol Sci. 2026 May 21;27(10):4617. doi: 10.3390/ijms27104617 (PMC13207482; doi:10.3390/ijms27104617)
Supplement: Supplementary file 1 [file ijms-27-04617-s001.zip › Table S3. Pearson correlation coefficients between CcGRAS and CcbZIP genes under light stress conditions.xlsx]

## Sheet: 附表3
Table S3. Pearson correlation coefficients between CcGRAS and CcbZIP genes under light stress conditions
GRAS\bZIP	ZIP07	ZIP09	ZIP13	ZIP14	ZIP16	ZIP20	ZIP24	ZIP34	ZIP45	ZIP54
GRAS07	0.42	-0.28	0.51	0.38	0.65	0.47	0.58	0.49	-0.31	0.45
GRAS11	0.78	-0.85	0.82	0.71	0.98	0.75	0.88	0.76	-0.83	0.73
GRAS12	0.76	-0.83	0.8	0.69	0.97	0.73	0.86	0.74	-0.81	0.71
GRAS19	0.61	-0.59	0.67	0.57	0.79	0.64	0.72	0.65	-0.6	0.62
GRAS31	0.58	-0.56	0.64	0.54	0.76	0.61	0.69	0.62	-0.57	0.59
GRAS34	0.45	-0.41	0.5	0.42	0.62	0.48	0.55	0.49	-0.42	0.46
GRAS38	0.59	-0.57	0.65	0.55	0.77	0.62	0.7	0.63	-0.58	0.6
GRAS39	0.72	-0.78	0.77	0.67	0.91	0.7	0.96	0.73	-0.79	0.69
GRAS42	0.57	-0.55	0.63	0.53	0.75	0.6	0.68	0.61	-0.56	0.58
GRAS43	0.79	-0.86	0.83	0.72	0.98	0.76	0.89	0.77	-0.84	0.74
GRAS47	0.65	-0.64	0.7	0.61	0.83	0.67	0.76	0.68	-0.65	0.66
GRAS48	0.81	-0.88	0.85	0.74	0.97	0.78	0.85	0.79	-0.86	0.76
