# Supplementary material for: Genome-Wide Identification of the GRAS Transcription Factor Family in Coptis chinensis Reveals Tissue-Specific Co-Expression with bZIP Proteins Under Light Stress
Source: Int J Mol Sci. 2026 May 21;27(10):4617. doi: 10.3390/ijms27104617 (PMC13207482; doi:10.3390/ijms27104617)
Supplement: Supplementary file 1 [file ijms-27-04617-s001.zip › Table S4. Cis-acting element analysis of promoter.xlsx]

## Sheet: 附表4
Table S4. Cis-acting element analysis of promoter
CcGRAS11	Myb-binding site	CAACAG	1889	6	+	Nicotiana tabacum
CcGRAS11	Myb-binding site	CAACAG	1932	6	+	Nicotiana tabacum
CcGRAS11	STRE	AGGGG	659	5	+	Arabidopsis thaliana
CcGRAS11	Box II	TGGTAATAA	43	9	+	Solanum tuberosum	part of a light responsive element
CcGRAS11	TATA-box	TAAAGATT	255	8	-	Arabidopsis thaliana	core promoter element around -30 of transcription start
CcGRAS11	TATA-box	TATA	413	4	+	Arabidopsis thaliana	core promoter element around -30 of transcription start
CcGRAS11	TATA-box	ATTATA	434	6	+	Brassica napus	core promoter element around -30 of transcription start
CcGRAS11	TATA-box	TATAA	435	5	-	Arabidopsis thaliana	core promoter element around -30 of transcription start
CcGRAS11	TATA-box	TATA	436	4	+	Arabidopsis thaliana	core promoter element around -30 of transcription start
CcGRAS11	TATA-box	TATAAA	731	6	-	Helianthus annuus	core promoter element around -30 of transcription start
CcGRAS11	TATA-box	TATAA	732	5	-	Arabidopsis thaliana	core promoter element around -30 of transcription start
CcGRAS11	TATA-box	TATA	733	4	+	Arabidopsis thaliana	core promoter element around -30 of transcription start
CcGRAS11	TATA-box	ATTATA	895	6	+	Brassica napus	core promoter element around -30 of transcription start
CcGRAS11	TATA-box	TATAA	896	5	-	Arabidopsis thaliana	core promoter element around -30 of transcription start
CcGRAS11	TATA-box	TATA	897	4	+	Arabidopsis thaliana	core promoter element around -30 of transcription start
CcGRAS11	TATA-box	TATAAAA	1191	7	-	Pisum sativum	core promoter element around -30 of transcription start
CcGRAS11	TATA-box	TATAAA	1192	6	-	Helianthus annuus	core promoter element around -30 of transcription start
CcGRAS11	TATA-box	TATAA	1193	5	-	Arabidopsis thaliana	core promoter element around -30 of transcription start
CcGRAS11	TATA-box	TATA	1194	4	-	Arabidopsis thaliana	core promoter element around -30 of transcription start
CcGRAS11	TATA-box	ATATAT	1301	6	-	Brassica napus	core promoter element around -30 of transcription start
CcGRAS11	TATA-box	TATA	1302	4	-	Arabidopsis thaliana	core promoter element around -30 of transcription start
CcGRAS11	TATA-box	TATAAAT	1445	7	-	Brassica juncea	core promoter element around -30 of transcription start
CcGRAS11	TATA-box	TATAAA	1446	6	-	Helianthus annuus	core promoter element around -30 of transcription start
CcGRAS11	TATA-box	TATAA	1447	5	-	Arabidopsis thaliana	core promoter element around -30 of transcription start
CcGRAS11	TATA-box	TATA	1448	4	-	Arabidopsis thaliana	core promoter element around -30 of transcription start
CcGRAS11	TATA-box	TATATAA	1499	7	-	Arabidopsis thaliana	core promoter element around -30 of transcription start
CcGRAS11	TATA-box	TATATA	1500	6	-	Arabidopsis thaliana	core promoter element around -30 of transcription start
CcGRAS11	TATA-box	TATA	1502	4	-	Arabidopsis thaliana	core promoter element around -30 of transcription start
CcGRAS11	TATA-box	TACAAAA	1646	7	+	Oryza sativa	core promoter element around -30 of transcription start
CcGRAS11	ARE	AAACCA	728	6	-	Zea mays	cis-acting regulatory element essential for the anaerobic induction
CcGRAS11	ARE	AAACCA	930	6	-	Zea mays	cis-acting regulatory element essential for the anaerobic induction
CcGRAS11	ARE	AAACCA	1027	6	+	Zea mays	cis-acting regulatory element essential for the anaerobic induction
CcGRAS11	Unnamed__4	CTCC	104	4	-	Petroselinum hortense
CcGRAS11	Unnamed__4	CTCC	601	4	-	Petroselinum hortense
CcGRAS11	Unnamed__4	CTCC	629	4	-	Petroselinum hortense
CcGRAS11	Unnamed__4	CTCC	662	4	-	Petroselinum hortense
CcGRAS11	Unnamed__4	CTCC	679	4	-	Petroselinum hortense
CcGRAS11	Unnamed__4	CTCC	879	4	+	Petroselinum hortense
CcGRAS11	Unnamed__4	CTCC	1227	4	+	Petroselinum hortense
CcGRAS11	Unnamed__4	CTCC	1394	4	-	Petroselinum hortense
CcGRAS11	Unnamed__4	CTCC	1400	4	-	Petroselinum hortense
CcGRAS11	Unnamed__4	CTCC	1406	4	-	Petroselinum hortense
CcGRAS11	Unnamed__4	CTCC	1801	4	-	Petroselinum hortense
CcGRAS11	Unnamed__4	CTCC	1838	4	+	Petroselinum hortense
CcGRAS11	Unnamed__4	CTCC	1917	4	-	Petroselinum hortense
CcGRAS11	ATC-motif	AGTAATCT	69	8	-	Spinacia oleracea	part of a conserved DNA module involved in light responsiveness
CcGRAS11	I-box	cCATATCCAAT	575	10	-	Flaveria trinervia	part of a light responsive element
CcGRAS11	GATA-motif	AAGGATAAGG	23	9	+	Solanum tuberosum	part of a light responsive element
CcGRAS11	CAAT-box	CAAT	80	4	+	Nicotiana glutinosa
CcGRAS11	CAAT-box	CCAAT	201	5	+	Arabidopsis thaliana	common cis-acting element in promoter and enhancer regions
CcGRAS11	CAAT-box	CAAT	202	4	+	Nicotiana glutinosa
CcGRAS11	CAAT-box	CAAT	276	4	+	Nicotiana glutinosa
CcGRAS11	CAAT-box	CCAAT	459	5	-	Arabidopsis thaliana	common cis-acting element in promoter and enhancer regions
CcGRAS11	CAAT-box	CAAT	496	4	-	Nicotiana glutinosa
CcGRAS11	CAAT-box	CCAAT	522	5	+	Arabidopsis thaliana	common cis-acting element in promoter and enhancer regions
CcGRAS11	CAAT-box	CAAT	523	4	+	Nicotiana glutinosa
CcGRAS11	CAAT-box	CCAAT	550	5	+	Arabidopsis thaliana	common cis-acting element in promoter and enhancer regions
CcGRAS11	CAAT-box	CAAT	551	4	+	Nicotiana glutinosa
CcGRAS11	CAAT-box	CCAAT	575	5	-	Arabidopsis thaliana	common cis-acting element in promoter and enhancer regions
CcGRAS11	CAAT-box	CAAAT	580	5	-	Pisum sativum	common cis-acting element in promoter and enhancer regions
CcGRAS11	CAAT-box	CAAAT	768	5	-	Pisum sativum	common cis-acting element in promoter and enhancer regions
CcGRAS11	CAAT-box	CAAT	803	4	+	Nicotiana glutinosa
CcGRAS11	CAAT-box	CAAAT	805	5	-	Pisum sativum	common cis-acting element in promoter and enhancer regions
CcGRAS11	CAAT-box	CAAT	855	4	+	Nicotiana glutinosa
CcGRAS11	CAAT-box	CCAAT	937	5	-	Arabidopsis thaliana	common cis-acting element in promoter and enhancer regions
CcGRAS11	CAAT-box	CAAAT	1005	5	+	Pisum sativum	common cis-acting element in promoter and enhancer regions
CcGRAS11	CAAT-box	CCAAT	1067	5	-	Arabidopsis thaliana	common cis-acting element in promoter and enhancer regions
CcGRAS11	CAAT-box	CAAT	1131	4	-	Nicotiana glutinosa
CcGRAS11	CAAT-box	CCAAT	1165	5	-	Arabidopsis thaliana	common cis-acting element in promoter and enhancer regions
CcGRAS11	CAAT-box	CAAAT	1214	5	-	Pisum sativum	common cis-acting element in promoter and enhancer regions
CcGRAS11	CAAT-box	CAAAT	1488	5	-	Pisum sativum	common cis-acting element in promoter and enhancer regions
CcGRAS11	CAAT-box	CAAT	1556	4	-	Nicotiana glutinosa
CcGRAS11	CAAT-box	CCAAT	1615	5	+	Arabidopsis thaliana	common cis-acting element in promoter and enhancer regions
CcGRAS11	CAAT-box	CAAT	1616	4	+	Nicotiana glutinosa
CcGRAS11	CAAT-box	CAAAT	1618	5	-	Pisum sativum	common cis-acting element in promoter and enhancer regions
CcGRAS11	CAAT-box	CAAT	1637	4	-	Nicotiana glutinosa
CcGRAS11	CAAT-box	CAAT	1852	4	+	Nicotiana glutinosa
CcGRAS11	CAAT-box	CCAAT	1943	5	+	Arabidopsis thaliana	common cis-acting element in promoter and enhancer regions
CcGRAS11	CAAT-box	CAAT	1944	4	+	Nicotiana glutinosa
CcGRAS11	CAAT-box	CCAAT	1968	5	-	Arabidopsis thaliana	common cis-acting element in promoter and enhancer regions
CcGRAS11	CAAT-box	CAAT	1976	4	+	Nicotiana glutinosa
CcGRAS11	TATA	TATAAAAT	1190	8	-	Arabidopsis thaliana
CcGRAS11	Unnamed__1	GAATTTAATTAA	55	11	-	Glycine max	60K protein binding site
CcGRAS11	Myc	TCTCTTA	650	7	-	Arabidopsis thaliana
CcGRAS11	ABRE	CACGTG	973	6	+	Arabidopsis thaliana	cis-acting element involved in the abscisic acid responsiveness
CcGRAS11	ABRE	ACGTG	974	5	+	Arabidopsis thaliana	cis-acting element involved in the abscisic acid responsiveness
CcGRAS11	ABRE	ACGTG	1062	5	-	Arabidopsis thaliana	cis-acting element involved in the abscisic acid responsiveness
CcGRAS11	AT~TATA-box	TATATA	1500	6	-	Arabidopsis thaliana
CcGRAS11	F-box	CTATTCTCATT	127	10	-	Lycopersicon esculentum
CcGRAS11	ABRE3a	TACGTG	1062	6	-	Zea mays
CcGRAS11	circadian	CAAAGATATC	700	9	-	Lycopersicon esculentum	cis-acting regulatory element involved in circadian control
CcGRAS11	G-box	CACGTG	973	6	+	Arabidopsis thaliana	cis-acting regulatory element involved in light responsiveness
CcGRAS11	G-box	TACGTG	1062	6	-	Arabidopsis thaliana	cis-acting regulatory element involved in light responsiveness
CcGRAS11		motif_sequence	75	4	+	organism	short_function
CcGRAS11		motif_sequence	244	4	+	organism	short_function
CcGRAS11		motif_sequence	662	4	-	organism	short_function
CcGRAS11		motif_sequence	1108	4	+	organism	short_function
CcGRAS11		motif_sequence	1119	4	-	organism	short_function
CcGRAS11		motif_sequence	1161	4	-	organism	short_function
CcGRAS11		motif_sequence	1171	4	+	organism	short_function
CcGRAS11		motif_sequence	1176	4	+	organism	short_function
CcGRAS11		motif_sequence	1225	4	+	organism	short_function
CcGRAS11		motif_sequence	1268	4	+	organism	short_function
CcGRAS11		motif_sequence	1312	4	+	organism	short_function
CcGRAS11		motif_sequence	1362	4	+	organism	short_function
CcGRAS11		motif_sequence	1478	4	+	organism	short_function
CcGRAS11		motif_sequence	1608	4	-	organism	short_function
CcGRAS11		motif_sequence	1658	4	+	organism	short_function
CcGRAS11		motif_sequence	1801	4	-	organism	short_function
CcGRAS11		motif_sequence	1806	4	-	organism	short_function
CcGRAS11	TC-rich repeats	GTTTTCTTAC	1020	9	-	Nicotiana tabacum	cis-acting element involved in defense and stress responsiveness
CcGRAS11	ABRE4	CACGTA	1062	6	+	Zea mays
CcGRAS11	P-box	CCTTTTG	1288	7	+	Oryza sativa	gibberellin-responsive element
CcGRAS11	P-box	CCTTTTG	1603	7	-	Oryza sativa	gibberellin-responsive element
CcGRAS11	TCT-motif	TCTTAC	1020	6	-	Arabidopsis thaliana	part of a light responsive element
CcGRAS11	MBS	CAACTG	643	6	+	Arabidopsis thaliana	MYB binding site involved in drought-inducibility
CcGRAS11	G-Box	CACGTG	973	6	+	Pisum sativum	cis-acting regulatory element involved in light responsiveness
CcGRAS11	LTR	CCGAAA	1326	6	+	Hordeum vulgare	cis-acting element involved in low-temperature responsiveness
CcGRAS11	GARE-motif	TCTGTTG	1889	7	-	Brassica oleracea	gibberellin-responsive element
CcGRAS11	MYB	CAACCA	306	6	+	Arabidopsis thaliana
CcGRAS11	MYB	CAACCA	519	6	+	Arabidopsis thaliana
CcGRAS11	MYB	CAACCA	547	6	+	Arabidopsis thaliana
CcGRAS11	MYB	CAACAG	1889	6	+	Arabidopsis thaliana
CcGRAS11	MYB	CAACAG	1932	6	+	Arabidopsis thaliana
CcGRAS11	MYC	CATGTG	1120	6	-	Arabidopsis thaliana
CcGRAS11	MYC	CATGTG	1142	6	-	Arabidopsis thaliana
CcGRAS11	MYC	CATTTG	1213	6	+	Arabidopsis thaliana
CcGRAS11	MYC	CATGTG	1419	6	+	Arabidopsis thaliana
CcGRAS11	Myb	CAACTG	643	6	+	Arabidopsis thaliana
CcGRAS11	Myb	TAACTG	962	6	-	Arabidopsis thaliana
CcGRAS12	Myb	TAACTG	428	6	-	Arabidopsis thaliana
CcGRAS12	GT1-motif	GGTTAA	1446	6	+	Arabidopsis thaliana	light responsive element
CcGRAS12	MYC	CAATTG	144	6	+	Arabidopsis thaliana
CcGRAS12	MYC	CATGTG	272	6	+	Arabidopsis thaliana
CcGRAS12	MYC	CATGTG	355	6	-	Arabidopsis thaliana
CcGRAS12	MYC	CATTTG	1333	6	-	Arabidopsis thaliana
CcGRAS12	MYC	CAATTG	1696	6	-	Arabidopsis thaliana
CcGRAS12	MYB	CAACAG	346	6	+	Arabidopsis thaliana
CcGRAS12	MYB	CAACCA	716	6	+	Arabidopsis thaliana
CcGRAS12	MYB	CAACCA	795	6	-	Arabidopsis thaliana
CcGRAS12	MYB	TAACCA	1445	6	-	Arabidopsis thaliana
CcGRAS12	MYB	TAACCA	1744	6	-	Arabidopsis thaliana
CcGRAS12	MYB	CAACCA	1848	6	+	Arabidopsis thaliana
CcGRAS12	MYB	CAACCA	1961	6	+	Arabidopsis thaliana
CcGRAS12	GARE-motif	TCTGTTG	346	7	-	Brassica oleracea	gibberellin-responsive element
CcGRAS12	WUN-motif	TTATTACAT	816	9	-	Nicotiana glutinosa
CcGRAS12	TCT-motif	TCTTAC	1994	6	-	Arabidopsis thaliana	part of a light responsive element
CcGRAS12	CGTCA-motif	CGTCA	6	5	-	Hordeum vulgare	cis-acting regulatory element involved in the MeJA-responsiveness
CcGRAS12	CGTCA-motif	CGTCA	315	5	+	Hordeum vulgare	cis-acting regulatory element involved in the MeJA-responsiveness
CcGRAS12	CGTCA-motif	CGTCA	1418	5	+	Hordeum vulgare	cis-acting regulatory element involved in the MeJA-responsiveness
CcGRAS12	TGA-box	TGACGTAA	312	8	-	Glycine max	part of an auxin-responsive element
CcGRAS12	TGACG-motif	TGACG	6	5	+	Hordeum vulgare	cis-acting regulatory element involved in the MeJA-responsiveness
CcGRAS12	TGACG-motif	TGACG	315	5	-	Hordeum vulgare	cis-acting regulatory element involved in the MeJA-responsiveness
CcGRAS12	TGACG-motif	TGACG	1418	5	-	Hordeum vulgare	cis-acting regulatory element involved in the MeJA-responsiveness
CcGRAS12	as-1	TGACG	6	5	+	Arabidopsis thaliana
CcGRAS12	as-1	TGACG	315	5	-	Arabidopsis thaliana
CcGRAS12	as-1	TGACG	1418	5	-	Arabidopsis thaliana
CcGRAS12		motif_sequence	41	4	+	organism	short_function
CcGRAS12		motif_sequence	49	4	+	organism	short_function
CcGRAS12		motif_sequence	206	4	-	organism	short_function
CcGRAS12		motif_sequence	218	4	-	organism	short_function
CcGRAS12		motif_sequence	466	4	-	organism	short_function
CcGRAS12		motif_sequence	519	4	+	organism	short_function
CcGRAS12		motif_sequence	665	4	+	organism	short_function
CcGRAS12		motif_sequence	1254	4	+	organism	short_function
CcGRAS12		motif_sequence	1545	4	+	organism	short_function
CcGRAS12		motif_sequence	1555	4	+	organism	short_function
CcGRAS12		motif_sequence	1564	4	-	organism	short_function
CcGRAS12		motif_sequence	1576	4	-	organism	short_function
CcGRAS12		motif_sequence	1708	4	+	organism	short_function
CcGRAS12	AT~TATA-box	TATATA	1102	6	-	Arabidopsis thaliana
CcGRAS12	GA-motif	ATAGATAA	513	8	-	Arabidopsis thaliana	part of a light responsive element
CcGRAS12	CAT-box	GCCACT	325	6	-	Arabidopsis thaliana	cis-acting regulatory element related to meristem expression
CcGRAS12	CAAT-box	CAAT	144	4	+	Nicotiana glutinosa
CcGRAS12	CAAT-box	CAAT	146	4	-	Nicotiana glutinosa
CcGRAS12	CAAT-box	CAAT	173	4	+	Nicotiana glutinosa
CcGRAS12	CAAT-box	CAAT	182	4	-	Nicotiana glutinosa
CcGRAS12	CAAT-box	CAAT	198	4	-	Nicotiana glutinosa
CcGRAS12	CAAT-box	CAAT	227	4	-	Nicotiana glutinosa
CcGRAS12	CAAT-box	CAAT	287	4	+	Nicotiana glutinosa
CcGRAS12	CAAT-box	CAAAT	308	5	+	Pisum sativum	common cis-acting element in promoter and enhancer regions
CcGRAS12	CAAT-box	CCAAT	655	5	-	Arabidopsis thaliana	common cis-acting element in promoter and enhancer regions
CcGRAS12	CAAT-box	CAAT	695	4	-	Nicotiana glutinosa
CcGRAS12	CAAT-box	CAAT	729	4	+	Nicotiana glutinosa
CcGRAS12	CAAT-box	CAAT	780	4	-	Nicotiana glutinosa
CcGRAS12	CAAT-box	CAAAT	792	5	-	Pisum sativum	common cis-acting element in promoter and enhancer regions
CcGRAS12	CAAT-box	CAAAT	809	5	-	Pisum sativum	common cis-acting element in promoter and enhancer regions
CcGRAS12	CAAT-box	CAAT	1032	4	-	Nicotiana glutinosa
CcGRAS12	CAAT-box	CAAT	1084	4	-	Nicotiana glutinosa
CcGRAS12	CAAT-box	CAAT	1144	4	-	Nicotiana glutinosa
CcGRAS12	CAAT-box	CAAAT	1333	5	+	Pisum sativum	common cis-acting element in promoter and enhancer regions
CcGRAS12	CAAT-box	CAAT	1368	4	+	Nicotiana glutinosa
CcGRAS12	CAAT-box	CAAT	1376	4	-	Nicotiana glutinosa
CcGRAS12	CAAT-box	CAAAT	1571	5	-	Pisum sativum	common cis-acting element in promoter and enhancer regions
CcGRAS12	CAAT-box	CAAT	1596	4	+	Nicotiana glutinosa
CcGRAS12	CAAT-box	CAAAT	1598	5	-	Pisum sativum	common cis-acting element in promoter and enhancer regions
CcGRAS12	CAAT-box	CAAT	1609	4	+	Nicotiana glutinosa
CcGRAS12	CAAT-box	CAAAT	1646	5	+	Pisum sativum	common cis-acting element in promoter and enhancer regions
CcGRAS12	CAAT-box	CAAT	1696	4	+	Nicotiana glutinosa
CcGRAS12	CAAT-box	CAAT	1698	4	-	Nicotiana glutinosa
CcGRAS12	CAAT-box	CAAT	1784	4	-	Nicotiana glutinosa
CcGRAS12	CAAT-box	CAAT	1855	4	-	Nicotiana glutinosa
CcGRAS12	CAAT-box	CAAT	1861	4	-	Nicotiana glutinosa
CcGRAS12	CAAT-box	CAAT	1890	4	-	Nicotiana glutinosa
CcGRAS12	CAAT-box	CAAAT	1901	5	-	Pisum sativum	common cis-acting element in promoter and enhancer regions
CcGRAS12	CAAT-box	CAAT	1933	4	+	Nicotiana glutinosa
CcGRAS12	CAAT-box	CAAT	1937	4	+	Nicotiana glutinosa
CcGRAS12	GATA-motif	AAGATAAGATT	219	10	+	Arabidopsis thaliana	part of a light responsive element
CcGRAS12	GATA-motif	GATAGGA	849	7	-	Arabidopsis thaliana	part of a light responsive element
CcGRAS12	Unnamed__4	CTCC	241	4	-	Petroselinum hortense
CcGRAS12	Unnamed__4	CTCC	1187	4	+	Petroselinum hortense
CcGRAS12	Unnamed__4	CTCC	1317	4	-	Petroselinum hortense
CcGRAS12	Unnamed__4	CTCC	1542	4	+	Petroselinum hortense
CcGRAS12	Unnamed__4	CTCC	1920	4	-	Petroselinum hortense
CcGRAS12	W box	TTGACC	826	6	-	Arabidopsis thaliana
CcGRAS12	ARE	AAACCA	369	6	+	Zea mays	cis-acting regulatory element essential for the anaerobic induction
CcGRAS12	TATA-box	TATAA	406	5	-	Arabidopsis thaliana	core promoter element around -30 of transcription start
CcGRAS12	TATA-box	TATA	407	4	+	Arabidopsis thaliana	core promoter element around -30 of transcription start
CcGRAS12	TATA-box	TATA	525	4	+	Arabidopsis thaliana	core promoter element around -30 of transcription start
CcGRAS12	TATA-box	TATA	577	4	+	Arabidopsis thaliana	core promoter element around -30 of transcription start
CcGRAS12	TATA-box	TATAA	606	5	-	Arabidopsis thaliana	core promoter element around -30 of transcription start
CcGRAS12	TATA-box	TATA	607	4	+	Arabidopsis thaliana	core promoter element around -30 of transcription start
CcGRAS12	TATA-box	TACAAAA	649	7	-	Oryza sativa	core promoter element around -30 of transcription start
CcGRAS12	TATA-box	TATAAAA	708	7	-	Pisum sativum	core promoter element around -30 of transcription start
CcGRAS12	TATA-box	TATAAA	709	6	-	Helianthus annuus	core promoter element around -30 of transcription start
CcGRAS12	TATA-box	TATAA	710	5	-	Arabidopsis thaliana	core promoter element around -30 of transcription start
CcGRAS12	TATA-box	TATA	711	4	+	Arabidopsis thaliana	core promoter element around -30 of transcription start
CcGRAS12	TATA-box	TATAA	744	5	-	Arabidopsis thaliana	core promoter element around -30 of transcription start
CcGRAS12	TATA-box	TATA	745	4	+	Arabidopsis thaliana	core promoter element around -30 of transcription start
CcGRAS12	TATA-box	TATACA	945	6	-	Helianthus annuus	core promoter element around -30 of transcription start
CcGRAS12	TATA-box	TATA	947	4	+	Arabidopsis thaliana	core promoter element around -30 of transcription start
CcGRAS12	TATA-box	TATAAA	955	6	-	Helianthus annuus	core promoter element around -30 of transcription start
CcGRAS12	TATA-box	TATAA	956	5	-	Arabidopsis thaliana	core promoter element around -30 of transcription start
CcGRAS12	TATA-box	TATA	957	4	+	Arabidopsis thaliana	core promoter element around -30 of transcription start
CcGRAS12	TATA-box	TATA	971	4	+	Arabidopsis thaliana	core promoter element around -30 of transcription start
CcGRAS12	TATA-box	TATACA	1100	6	-	Helianthus annuus	core promoter element around -30 of transcription start
CcGRAS12	TATA-box	TATATA	1102	6	-	Arabidopsis thaliana	core promoter element around -30 of transcription start
CcGRAS12	TATA-box	TATA	1104	4	-	Arabidopsis thaliana	core promoter element around -30 of transcription start
CcGRAS12	TATA-box	TATAAAT	1370	7	-	Brassica juncea	core promoter element around -30 of transcription start
CcGRAS12	TATA-box	TATAAA	1371	6	-	Helianthus annuus	core promoter element around -30 of transcription start
CcGRAS12	TATA-box	TATAA	1372	5	-	Arabidopsis thaliana	core promoter element around -30 of transcription start
CcGRAS12	TATA-box	TATA	1373	4	-	Arabidopsis thaliana	core promoter element around -30 of transcription start
CcGRAS12	TATA-box	TACAAAA	1380	7	-	Oryza sativa	core promoter element around -30 of transcription start
CcGRAS12	TATA-box	TATACA	1383	6	-	Helianthus annuus	core promoter element around -30 of transcription start
CcGRAS12	TATA-box	TATA	1385	4	-	Arabidopsis thaliana	core promoter element around -30 of transcription start
CcGRAS12	TATA-box	TATA	1653	4	-	Arabidopsis thaliana	core promoter element around -30 of transcription start
CcGRAS12	TATA-box	TATAA	1747	5	-	Arabidopsis thaliana	core promoter element around -30 of transcription start
CcGRAS12	TATA-box	TATA	1748	4	-	Arabidopsis thaliana	core promoter element around -30 of transcription start
CcGRAS12	TATA-box	TACAAAA	1775	7	+	Oryza sativa	core promoter element around -30 of transcription start
CcGRAS12	TATA-box	TATAA	1790	5	-	Arabidopsis thaliana	core promoter element around -30 of transcription start
CcGRAS12	TATA-box	TATA	1791	4	-	Arabidopsis thaliana	core promoter element around -30 of transcription start
CcGRAS12	TATA-box	TATA	1897	4	-	Arabidopsis thaliana	core promoter element around -30 of transcription start
CcGRAS12	TATA-box	TATA	1954	4	-	Arabidopsis thaliana	core promoter element around -30 of transcription start
CcGRAS12	MYB-like sequence	TAACCA	1445	6	-	Arabidopsis thaliana
CcGRAS12	MYB-like sequence	TAACCA	1744	6	-	Arabidopsis thaliana
CcGRAS12	TGA-element	AACGAC	59	6	-	Brassica oleracea	auxin-responsive element
CcGRAS12	TGA-element	AACGAC	1389	6	-	Brassica oleracea	auxin-responsive element
CcGRAS12	STRE	AGGGG	1201	5	-	Arabidopsis thaliana
CcGRAS12	STRE	AGGGG	1465	5	+	Arabidopsis thaliana
CcGRAS12	STRE	AGGGG	1657	5	-	Arabidopsis thaliana
CcGRAS12	STRE	AGGGG	1670	5	-	Arabidopsis thaliana
CcGRAS12	Myb-binding site	CAACAG	346	6	+	Nicotiana tabacum
CcGRAS12	AAGAA-motif	GAAAGAA	166	7	+	Avena sativa
CcGRAS39	as-1	TGACG	1335	5	+	Arabidopsis thaliana
CcGRAS39		motif_sequence	7	4	+	organism	short_function
CcGRAS39		motif_sequence	403	4	+	organism	short_function
CcGRAS39		motif_sequence	461	4	-	organism	short_function
CcGRAS39		motif_sequence	606	4	-	organism	short_function
CcGRAS39		motif_sequence	750	4	-	organism	short_function
CcGRAS39		motif_sequence	905	4	-	organism	short_function
CcGRAS39		motif_sequence	1132	4	+	organism	short_function
CcGRAS39		motif_sequence	1176	4	+	organism	short_function
CcGRAS39		motif_sequence	1379	4	+	organism	short_function
CcGRAS39		motif_sequence	1407	4	+	organism	short_function
CcGRAS39		motif_sequence	1430	4	+	organism	short_function
CcGRAS39		motif_sequence	1437	4	-	organism	short_function
CcGRAS39		motif_sequence	1906	4	-	organism	short_function
CcGRAS39	G-box	TAACACGTAG	703	9	+	Brassica oleracea	cis-acting regulatory element involved in light responsiveness
CcGRAS39	G-box	TAACACGTAG	1385	10	+	Brassica oleracea	cis-acting regulatory element involved in light responsiveness
CcGRAS39	G-box	TACGTG	1388	6	-	Arabidopsis thaliana	cis-acting regulatory element involved in light responsiveness
CcGRAS39	P-box	CCTTTTG	988	7	+	Oryza sativa	gibberellin-responsive element
CcGRAS39	ABRE4	CACGTA	1388	6	+	Zea mays
CcGRAS39	Box 4	ATTAAT	1296	6	-	Petroselinum crispum	part of a conserved DNA module involved in light responsiveness
CcGRAS39	TGACG-motif	TGACG	1335	5	+	Hordeum vulgare	cis-acting regulatory element involved in the MeJA-responsiveness
CcGRAS39	TCT-motif	TCTTAC	613	6	-	Arabidopsis thaliana	part of a light responsive element
CcGRAS39	TCT-motif	TCTTAC	1234	6	-	Arabidopsis thaliana	part of a light responsive element
CcGRAS39	CGTCA-motif	CGTCA	1335	5	-	Hordeum vulgare	cis-acting regulatory element involved in the MeJA-responsiveness
CcGRAS39	Myb	CAACTG	86	6	-	Arabidopsis thaliana
CcGRAS39	Myb	TAACTG	411	6	-	Arabidopsis thaliana
CcGRAS39	Myb	CAACTG	1015	6	+	Arabidopsis thaliana
CcGRAS39	Myb	TAACTG	1916	6	-	Arabidopsis thaliana
CcGRAS39	MYC	CATGTG	768	6	+	Arabidopsis thaliana
CcGRAS39	MYC	CATTTG	1849	6	-	Arabidopsis thaliana
CcGRAS39	MYC	CATTTG	1870	6	-	Arabidopsis thaliana
CcGRAS39	MYB	CAACAG	393	6	+	Arabidopsis thaliana
CcGRAS39	MYB	CAACCA	848	6	-	Arabidopsis thaliana
CcGRAS39	GARE-motif	TCTGTTG	393	7	-	Brassica oleracea	gibberellin-responsive element
CcGRAS39	MBS	CAACTG	86	6	-	Arabidopsis thaliana	MYB binding site involved in drought-inducibility
CcGRAS39	MBS	CAACTG	1015	6	+	Arabidopsis thaliana	MYB binding site involved in drought-inducibility
CcGRAS39	TGA-element	AACGAC	517	6	-	Brassica oleracea	auxin-responsive element
CcGRAS39	STRE	AGGGG	400	5	-	Arabidopsis thaliana
CcGRAS39	STRE	AGGGG	1393	5	+	Arabidopsis thaliana
CcGRAS39	STRE	AGGGG	1534	5	-	Arabidopsis thaliana
CcGRAS39	STRE	AGGGG	1546	5	+	Arabidopsis thaliana
CcGRAS39	AAGAA-motif	GAAAGAA	365	7	-	Avena sativa
CcGRAS39	AAGAA-motif	GAAAGAA	369	7	-	Avena sativa
CcGRAS39	AAGAA-motif	GAAAGAA	602	7	+	Avena sativa
CcGRAS39	AAGAA-motif	gGTAAAGAAA	933	9	+	Avena sativa
CcGRAS39	AAGAA-motif	GAAAGAA	1170	7	-	Avena sativa
CcGRAS39	Myb-binding site	CAACAG	393	6	+	Nicotiana tabacum
CcGRAS39	Unnamed__4	CTCC	131	4	+	Petroselinum hortense
CcGRAS39	Unnamed__4	CTCC	587	4	+	Petroselinum hortense
CcGRAS39	Unnamed__4	CTCC	599	4	-	Petroselinum hortense
CcGRAS39	Unnamed__4	CTCC	645	4	+	Petroselinum hortense
CcGRAS39	Unnamed__4	CTCC	735	4	-	Petroselinum hortense
CcGRAS39	Unnamed__4	CTCC	750	4	-	Petroselinum hortense
CcGRAS39	Unnamed__4	CTCC	858	4	+	Petroselinum hortense
CcGRAS39	Unnamed__4	CTCC	1256	4	+	Petroselinum hortense
CcGRAS39	Unnamed__4	CTCC	1303	4	+	Petroselinum hortense
CcGRAS39	Unnamed__4	CTCC	1621	4	-	Petroselinum hortense
CcGRAS39	Unnamed__4	CTCC	1654	4	+	Petroselinum hortense
CcGRAS39	TATA-box	TATA	94	4	+	Arabidopsis thaliana	core promoter element around -30 of transcription start
CcGRAS39	TATA-box	ATATAA	181	6	+	Brassica oleracea	core promoter element around -30 of transcription start
CcGRAS39	TATA-box	TATA	182	4	+	Arabidopsis thaliana	core promoter element around -30 of transcription start
CcGRAS39	TATA-box	TAAAGATT	184	8	+	Arabidopsis thaliana	core promoter element around -30 of transcription start
CcGRAS39	TATA-box	TACATAAA	248	8	-	Oryza sativa	core promoter element around -30 of transcription start
CcGRAS39	TATA-box	TATACA	252	6	-	Helianthus annuus	core promoter element around -30 of transcription start
CcGRAS39	TATA-box	TATA	254	4	+	Arabidopsis thaliana	core promoter element around -30 of transcription start
CcGRAS39	TATA-box	TATACA	357	6	-	Helianthus annuus	core promoter element around -30 of transcription start
CcGRAS39	TATA-box	TATA	359	4	+	Arabidopsis thaliana	core promoter element around -30 of transcription start
CcGRAS39	TATA-box	ATTATA	387	6	+	Brassica napus	core promoter element around -30 of transcription start
CcGRAS39	TATA-box	TATAA	388	5	-	Arabidopsis thaliana	core promoter element around -30 of transcription start
CcGRAS39	TATA-box	TATA	389	4	+	Arabidopsis thaliana	core promoter element around -30 of transcription start
CcGRAS39	TATA-box	TATA	434	4	+	Arabidopsis thaliana	core promoter element around -30 of transcription start
CcGRAS39	TATA-box	TATAA	456	5	-	Arabidopsis thaliana	core promoter element around -30 of transcription start
CcGRAS39	TATA-box	TATA	457	4	+	Arabidopsis thaliana	core promoter element around -30 of transcription start
CcGRAS39	TATA-box	ATATAA	494	6	+	Brassica oleracea	core promoter element around -30 of transcription start
CcGRAS39	TATA-box	TATA	495	4	+	Arabidopsis thaliana	core promoter element around -30 of transcription start
CcGRAS39	TATA-box	TATAAA	742	6	-	Helianthus annuus	core promoter element around -30 of transcription start
CcGRAS39	TATA-box	TATAA	743	5	-	Arabidopsis thaliana	core promoter element around -30 of transcription start
CcGRAS39	TATA-box	TATA	744	4	+	Arabidopsis thaliana	core promoter element around -30 of transcription start
CcGRAS39	TATA-box	TATA	891	4	+	Arabidopsis thaliana	core promoter element around -30 of transcription start
CcGRAS39	TATA-box	ATATAA	952	6	+	Brassica oleracea	core promoter element around -30 of transcription start
CcGRAS39	TATA-box	TATA	953	4	+	Arabidopsis thaliana	core promoter element around -30 of transcription start
CcGRAS39	TATA-box	TATA	960	4	+	Arabidopsis thaliana	core promoter element around -30 of transcription start
CcGRAS39	TATA-box	ATTATA	1115	6	+	Brassica napus	core promoter element around -30 of transcription start
CcGRAS39	TATA-box	TATAA	1116	5	-	Arabidopsis thaliana	core promoter element around -30 of transcription start
CcGRAS39	TATA-box	TATA	1117	4	-	Arabidopsis thaliana	core promoter element around -30 of transcription start
CcGRAS39	TATA-box	TATA	1192	4	-	Arabidopsis thaliana	core promoter element around -30 of transcription start
CcGRAS39	TATA-box	TATA	1205	4	-	Arabidopsis thaliana	core promoter element around -30 of transcription start
CcGRAS39	TATA-box	TACAAAA	1230	7	-	Oryza sativa	core promoter element around -30 of transcription start
CcGRAS39	TATA-box	TATA	1273	4	-	Arabidopsis thaliana	core promoter element around -30 of transcription start
CcGRAS39	TATA-box	TATA	1320	4	-	Arabidopsis thaliana	core promoter element around -30 of transcription start
CcGRAS39	TATA-box	ccTATAAAaa	1582	9	-	Arabidopsis thaliana	core promoter element around -30 of transcription start
CcGRAS39	TATA-box	TATAAAA	1583	7	-	Pisum sativum	core promoter element around -30 of transcription start
CcGRAS39	TATA-box	TATAAA	1584	6	-	Helianthus annuus	core promoter element around -30 of transcription start
CcGRAS39	TATA-box	TATAA	1585	5	-	Arabidopsis thaliana	core promoter element around -30 of transcription start
CcGRAS39	TATA-box	TATA	1586	4	-	Arabidopsis thaliana	core promoter element around -30 of transcription start
CcGRAS39	TATA-box	TATAAA	1788	6	-	Helianthus annuus	core promoter element around -30 of transcription start
CcGRAS39	TATA-box	TATAA	1789	5	-	Arabidopsis thaliana	core promoter element around -30 of transcription start
CcGRAS39	TATA-box	TATA	1790	4	-	Arabidopsis thaliana	core promoter element around -30 of transcription start
CcGRAS39	ARE	AAACCA	223	6	-	Zea mays	cis-acting regulatory element essential for the anaerobic induction
CcGRAS39	ARE	AAACCA	266	6	-	Zea mays	cis-acting regulatory element essential for the anaerobic induction
CcGRAS39	ARE	AAACCA	304	6	-	Zea mays	cis-acting regulatory element essential for the anaerobic induction
CcGRAS39	ARE	AAACCA	870	6	+	Zea mays	cis-acting regulatory element essential for the anaerobic induction
CcGRAS39	ARE	AAACCA	1008	6	-	Zea mays	cis-acting regulatory element essential for the anaerobic induction
CcGRAS39	ARE	AAACCA	1482	6	-	Zea mays	cis-acting regulatory element essential for the anaerobic induction
CcGRAS39	CAAT-box	CAAT	5	4	+	Nicotiana glutinosa
CcGRAS39	CAAT-box	CAAT	30	4	-	Nicotiana glutinosa
CcGRAS39	CAAT-box	CAAAT	35	5	+	Pisum sativum	common cis-acting element in promoter and enhancer regions
CcGRAS39	CAAT-box	CAAAT	74	5	-	Pisum sativum	common cis-acting element in promoter and enhancer regions
CcGRAS39	CAAT-box	CAAT	189	4	-	Nicotiana glutinosa
CcGRAS39	CAAT-box	CAAT	220	4	+	Nicotiana glutinosa
CcGRAS39	CAAT-box	CAAT	231	4	+	Nicotiana glutinosa
CcGRAS39	CAAT-box	CAAAT	619	5	-	Pisum sativum	common cis-acting element in promoter and enhancer regions
CcGRAS39	CAAT-box	CCAAT	747	5	-	Arabidopsis thaliana	common cis-acting element in promoter and enhancer regions
CcGRAS39	CAAT-box	CAAT	802	4	+	Nicotiana glutinosa
CcGRAS39	CAAT-box	CAAT	839	4	+	Nicotiana glutinosa
CcGRAS39	CAAT-box	CCAAT	898	5	+	Arabidopsis thaliana	common cis-acting element in promoter and enhancer regions
CcGRAS39	CAAT-box	CAAT	899	4	+	Nicotiana glutinosa
CcGRAS39	CAAT-box	CAAAT	963	5	-	Pisum sativum	common cis-acting element in promoter and enhancer regions
CcGRAS39	CAAT-box	CAAT	1054	4	-	Nicotiana glutinosa
CcGRAS39	CAAT-box	CAAT	1127	4	+	Nicotiana glutinosa
CcGRAS39	CAAT-box	CAAT	1145	4	-	Nicotiana glutinosa
CcGRAS39	CAAT-box	CAAAT	1226	5	+	Pisum sativum	common cis-acting element in promoter and enhancer regions
CcGRAS39	CAAT-box	CAAAT	1246	5	+	Pisum sativum	common cis-acting element in promoter and enhancer regions
CcGRAS39	CAAT-box	CAAT	1249	4	-	Nicotiana glutinosa
CcGRAS39	CAAT-box	CAAT	1445	4	-	Nicotiana glutinosa
CcGRAS39	CAAT-box	CAAAT	1477	5	-	Pisum sativum	common cis-acting element in promoter and enhancer regions
CcGRAS39	CAAT-box	CCAAT	1529	5	-	Arabidopsis thaliana	common cis-acting element in promoter and enhancer regions
CcGRAS39	CAAT-box	CAAT	1763	4	+	Nicotiana glutinosa
CcGRAS39	CAAT-box	CAAT	1798	4	-	Nicotiana glutinosa
CcGRAS39	CAAT-box	CAAT	1803	4	+	Nicotiana glutinosa
CcGRAS39	CAAT-box	CAAAT	1849	5	+	Pisum sativum	common cis-acting element in promoter and enhancer regions
CcGRAS39	CAAT-box	CAAAT	1870	5	+	Pisum sativum	common cis-acting element in promoter and enhancer regions
CcGRAS39	I-box	cCATATCCAAT	747	10	-	Flaveria trinervia	part of a light responsive element
CcGRAS39	I-box	gGATAAGGTG	1103	10	+	Zea mays	part of a light responsive element
CcGRAS39	Sp1	GGGCGG	773	6	+	Oryza sativa	light responsive element
CcGRAS39	ABRE3a	TACGTG	1388	6	-	Zea mays
CcGRAS39	GA-motif	ATAGATAA	255	8	+	Arabidopsis thaliana	part of a light responsive element
CcGRAS39	ABRE	ACGTG	1388	5	-	Arabidopsis thaliana	cis-acting element involved in the abscisic acid responsiveness
CcGRAS43		motif_sequence	364	4	+	organism	short_function
CcGRAS43		motif_sequence	381	4	+	organism	short_function
CcGRAS43		motif_sequence	442	4	+	organism	short_function
CcGRAS43		motif_sequence	475	4	+	organism	short_function
CcGRAS43		motif_sequence	566	4	-	organism	short_function
CcGRAS43		motif_sequence	656	4	+	organism	short_function
CcGRAS43		motif_sequence	718	4	-	organism	short_function
CcGRAS43		motif_sequence	810	4	+	organism	short_function
CcGRAS43		motif_sequence	815	4	+	organism	short_function
CcGRAS43		motif_sequence	825	4	-	organism	short_function
CcGRAS43		motif_sequence	1166	4	+	organism	short_function
CcGRAS43		motif_sequence	1580	4	-	organism	short_function
CcGRAS43		motif_sequence	1650	4	+	organism	short_function
CcGRAS43		motif_sequence	1908	4	+	organism	short_function
CcGRAS43		motif_sequence	1938	4	-	organism	short_function
CcGRAS43	G-box	TAAACGTG	188	8	+	Brassica oleracea	cis-acting regulatory element involved in light responsiveness
CcGRAS43	G-box	TACGTG	822	6	-	Arabidopsis thaliana	cis-acting regulatory element involved in light responsiveness
CcGRAS43	TCA-element	CCATCTTTTT	417	9	+	Nicotiana tabacum	cis-acting element involved in salicylic acid responsiveness
CcGRAS43	as-1	TGACG	1798	5	-	Arabidopsis thaliana
CcGRAS43	TGACG-motif	TGACG	1798	5	-	Hordeum vulgare	cis-acting regulatory element involved in the MeJA-responsiveness
CcGRAS43	TC-rich repeats	ATTCTCTAAC	1401	9	-	Nicotiana tabacum	cis-acting element involved in defense and stress responsiveness
CcGRAS43	Box 4	ATTAAT	118	6	+	Petroselinum crispum	part of a conserved DNA module involved in light responsiveness
CcGRAS43	ABRE4	CACGTA	822	6	+	Zea mays
CcGRAS43	3-AF1 binding site	TAAGAGAGGAA	1257	10	-	Solanum tuberosum	light responsive element
CcGRAS43	CGTCA-motif	CGTCA	1798	5	+	Hordeum vulgare	cis-acting regulatory element involved in the MeJA-responsiveness
CcGRAS43	LS7	CAGATTTATTTTTA	636	13	+	Zea mays	part of a light responsive element
CcGRAS43	G-Box	CACGTT	190	6	-	Pisum sativum	cis-acting regulatory element involved in light responsiveness
CcGRAS43	ERE	ATTTTAAA	1365	8	-	Nicotiana glutinos
CcGRAS43	ERE	ATTTTAAA	1535	8	+	Nicotiana glutinos
CcGRAS43	MYB	TAACCA	149	6	-	Arabidopsis thaliana
CcGRAS43	MYC	CATTTG	50	6	-	Arabidopsis thaliana
CcGRAS43	GT1-motif	GGTTAA	150	6	+	Arabidopsis thaliana	light responsive element
CcGRAS43	HD-Zip 1	CAAT(A/T)ATTG	1559	8.5	-	Arabidopsis thaliana	element involved in differentiation of the palisade mesophyll cells
CcGRAS43	STRE	AGGGG	764	5	+	Arabidopsis thaliana
CcGRAS43	STRE	AGGGG	1990	5	-	Arabidopsis thaliana
CcGRAS43	TCA	TCATCTTCAT	167	9	+	Pisum sativum
CcGRAS43	TCA	TCATCTTCAT	1947	9	+	Pisum sativum
CcGRAS43	MYB-like sequence	TAACCA	149	6	-	Arabidopsis thaliana
CcGRAS43	TGA-element	AACGAC	801	6	+	Brassica oleracea	auxin-responsive element
CcGRAS43	ARE	AAACCA	919	6	+	Zea mays	cis-acting regulatory element essential for the anaerobic induction
CcGRAS43	ARE	AAACCA	1597	6	+	Zea mays	cis-acting regulatory element essential for the anaerobic induction
CcGRAS43	W box	TTGACC	312	6	+	Arabidopsis thaliana
CcGRAS43	TATA-box	TATA	757	4	+	Arabidopsis thaliana	core promoter element around -30 of transcription start
CcGRAS43	TATA-box	TATA	943	4	+	Arabidopsis thaliana	core promoter element around -30 of transcription start
CcGRAS43	TATA-box	TATATA	1031	6	-	Arabidopsis thaliana	core promoter element around -30 of transcription start
CcGRAS43	TATA-box	ATATAT	1032	6	-	Brassica napus	core promoter element around -30 of transcription start
CcGRAS43	TATA-box	TATATA	1033	6	-	Arabidopsis thaliana	core promoter element around -30 of transcription start
CcGRAS43	TATA-box	ATATAA	1034	6	+	Brassica oleracea	core promoter element around -30 of transcription start
CcGRAS43	TATA-box	TATA	1035	4	-	Arabidopsis thaliana	core promoter element around -30 of transcription start
CcGRAS43	TATA-box	TATAAATA	1049	8	-	Daucus carota	core promoter element around -30 of transcription start
CcGRAS43	TATA-box	TATAAAT	1050	7	-	Brassica juncea	core promoter element around -30 of transcription start
CcGRAS43	TATA-box	TATAAA	1051	6	-	Helianthus annuus	core promoter element around -30 of transcription start
CcGRAS43	TATA-box	TATAA	1052	5	-	Arabidopsis thaliana	core promoter element around -30 of transcription start
CcGRAS43	TATA-box	TATA	1053	4	-	Arabidopsis thaliana	core promoter element around -30 of transcription start
CcGRAS43	TATA-box	ATTATA	1173	6	+	Brassica napus	core promoter element around -30 of transcription start
CcGRAS43	TATA-box	TATAA	1174	5	-	Arabidopsis thaliana	core promoter element around -30 of transcription start
CcGRAS43	TATA-box	TATA	1175	4	-	Arabidopsis thaliana	core promoter element around -30 of transcription start
CcGRAS43	TATA-box	ccTATAAAaa	1193	9	+	Arabidopsis thaliana	core promoter element around -30 of transcription start
CcGRAS43	TATA-box	ATTATA	1206	6	+	Brassica napus	core promoter element around -30 of transcription start
CcGRAS43	TATA-box	TATAA	1207	5	-	Arabidopsis thaliana	core promoter element around -30 of transcription start
CcGRAS43	TATA-box	TATA	1208	4	-	Arabidopsis thaliana	core promoter element around -30 of transcription start
CcGRAS43	TATA-box	ccTATAAAaa	1241	9	+	Arabidopsis thaliana	core promoter element around -30 of transcription start
CcGRAS43	TATA-box	ATATAA	1286	6	+	Brassica oleracea	core promoter element around -30 of transcription start
CcGRAS43	TATA-box	TATA	1287	4	-	Arabidopsis thaliana	core promoter element around -30 of transcription start
CcGRAS43	TATA-box	ccTATAAAaa	1320	9	+	Arabidopsis thaliana	core promoter element around -30 of transcription start
CcGRAS43	TATA-box	TATTTAAA	1386	8	+	Arabidopsis thaliana	core promoter element around -30 of transcription start
CcGRAS43	TATA-box	TATACA	1483	6	-	Helianthus annuus	core promoter element around -30 of transcription start
CcGRAS43	TATA-box	TATATA	1485	6	-	Arabidopsis thaliana	core promoter element around -30 of transcription start
CcGRAS43	TATA-box	TATA	1487	4	-	Arabidopsis thaliana	core promoter element around -30 of transcription start
CcGRAS43	TATA-box	TATA	1638	4	-	Arabidopsis thaliana	core promoter element around -30 of transcription start
CcGRAS43	TATA-box	TATAAAA	1728	7	-	Pisum sativum	core promoter element around -30 of transcription start
CcGRAS43	TATA-box	TATAAA	1729	6	-	Helianthus annuus	core promoter element around -30 of transcription start
CcGRAS43	TATA-box	TATAA	1730	5	-	Arabidopsis thaliana	core promoter element around -30 of transcription start
CcGRAS43	TATA-box	TATA	1731	4	-	Arabidopsis thaliana	core promoter element around -30 of transcription start
CcGRAS43	Unnamed__4	CTCC	566	4	-	Petroselinum hortense
CcGRAS43	Unnamed__4	CTCC	658	4	+	Petroselinum hortense
CcGRAS43	Unnamed__4	CTCC	851	4	+	Petroselinum hortense
CcGRAS43	Unnamed__4	CTCC	1168	4	+	Petroselinum hortense
CcGRAS43	Unnamed__4	CTCC	1191	4	+	Petroselinum hortense
CcGRAS43	Unnamed__4	CTCC	1239	4	+	Petroselinum hortense
CcGRAS43	Unnamed__4	CTCC	1260	4	+	Petroselinum hortense
CcGRAS43	Unnamed__4	CTCC	1318	4	+	Petroselinum hortense
CcGRAS43	Unnamed__4	CTCC	1899	4	+	Petroselinum hortense
CcGRAS43	ATCT-motif	AATCTAATCC	428	9	+	Pisum sativum	part of a conserved DNA module involved in light responsiveness
CcGRAS43	ATC-motif	AGTAATCT	1765	8	+	Spinacia oleracea	part of a conserved DNA module involved in light responsiveness
CcGRAS43	I-box	AAGATAAGGCT	232	10	+	Gossypium hirsutum	part of a light responsive element
CcGRAS43	I-box	AGATAAGG	233	8	+	Triticum aestivum	part of a light responsive element
CcGRAS43	I-box	gGATAAGGTG	1743	9	-	Zea mays	part of a light responsive element
CcGRAS43	I-box	AGATAAGG	1745	8	-	Triticum aestivum	part of a light responsive element
CcGRAS43	GATA-motif	AAGATAAGATT	232	10	+	Arabidopsis thaliana	part of a light responsive element
CcGRAS43	CAAT-box	CAAAT	50	5	+	Pisum sativum	common cis-acting element in promoter and enhancer regions
CcGRAS43	CAAT-box	CAAT	104	4	+	Nicotiana glutinosa
CcGRAS43	CAAT-box	CAAT	209	4	+	Nicotiana glutinosa
CcGRAS43	CAAT-box	CAAT	245	4	+	Nicotiana glutinosa
CcGRAS43	CAAT-box	CAAT	275	4	-	Nicotiana glutinosa
CcGRAS43	CAAT-box	CAAT	311	4	-	Nicotiana glutinosa
CcGRAS43	CAAT-box	CAAAT	426	5	+	Pisum sativum	common cis-acting element in promoter and enhancer regions
CcGRAS43	CAAT-box	CAAT	522	4	-	Nicotiana glutinosa
CcGRAS43	CAAT-box	CAAT	779	4	-	Nicotiana glutinosa
CcGRAS43	CAAT-box	CCAAT	864	5	-	Arabidopsis thaliana	common cis-acting element in promoter and enhancer regions
CcGRAS43	CAAT-box	CAAAT	901	5	-	Pisum sativum	common cis-acting element in promoter and enhancer regions
CcGRAS43	CAAT-box	CAAAT	1128	5	-	Pisum sativum	common cis-acting element in promoter and enhancer regions
CcGRAS43	CAAT-box	CAAT	1154	4	+	Nicotiana glutinosa
CcGRAS43	CAAT-box	CAAAT	1203	5	+	Pisum sativum	common cis-acting element in promoter and enhancer regions
CcGRAS43	CAAT-box	CAAT	1344	4	+	Nicotiana glutinosa
CcGRAS43	CAAT-box	CAAT	1395	4	+	Nicotiana glutinosa
CcGRAS43	CAAT-box	CAAAT	1397	5	-	Pisum sativum	common cis-acting element in promoter and enhancer regions
CcGRAS43	CAAT-box	CCAAT	1441	5	+	Arabidopsis thaliana	common cis-acting element in promoter and enhancer regions
CcGRAS43	CAAT-box	CAAT	1442	4	+	Nicotiana glutinosa
CcGRAS43	CAAT-box	CAAT	1559	4	+	Nicotiana glutinosa
CcGRAS43	CAAT-box	CAAT	1564	4	-	Nicotiana glutinosa
CcGRAS43	CAAT-box	CAAT	1589	4	-	Nicotiana glutinosa
CcGRAS43	CAAT-box	CAAAT	1704	5	-	Pisum sativum	common cis-acting element in promoter and enhancer regions
CcGRAS43	CAAT-box	CAAT	1933	4	-	Nicotiana glutinosa
CcGRAS43	Unnamed__1	CGTGG	192	5	+	Zea mays
CcGRAS43	Unnamed__1	GAATTTAATTAA	1369	11	+	Glycine max	60K protein binding site
CcGRAS43	ABRE	ACGTG	191	5	+	Arabidopsis thaliana	cis-acting element involved in the abscisic acid responsiveness
CcGRAS43	ABRE	ACGTG	822	5	-	Arabidopsis thaliana	cis-acting element involved in the abscisic acid responsiveness
CcGRAS43	AT~TATA-box	TATATA	1031	6	-	Arabidopsis thaliana
CcGRAS43	AT~TATA-box	TATATA	1033	6	-	Arabidopsis thaliana
CcGRAS43	AT~TATA-box	TATATA	1485	6	-	Arabidopsis thaliana
CcGRAS43	CAT-box	GCCACT	629	6	-	Arabidopsis thaliana	cis-acting regulatory element related to meristem expression
CcGRAS43	CAT-box	GCCACT	749	6	+	Arabidopsis thaliana	cis-acting regulatory element related to meristem expression
CcGRAS43	ABRE3a	TACGTG	822	6	-	Zea mays
CcGRAS43	F-box	CTATTCTCATT	1614	10	+	Lycopersicon esculentum
CcGRAS48	ABRE	ACGTG	186	5	+	Arabidopsis thaliana	cis-acting element involved in the abscisic acid responsiveness
CcGRAS48	ABRE	ACGTG	328	5	-	Arabidopsis thaliana	cis-acting element involved in the abscisic acid responsiveness
CcGRAS48	ABRE	ACGTG	623	5	+	Arabidopsis thaliana	cis-acting element involved in the abscisic acid responsiveness
CcGRAS48	Myc	TCTCTTA	1183	7	+	Arabidopsis thaliana
CcGRAS48	AT~TATA-box	TATATA	144	6	+	Arabidopsis thaliana
CcGRAS48	F-box	CTATTCTCATT	1615	10	+	Lycopersicon esculentum
CcGRAS48	O2-site	GATGA(C/T)(A/G)TG(A/G)	1948	8	-	Zea mays	cis-acting regulatory element involved in zein metabolism regulation
CcGRAS48	ATC-motif	AGTAATCT	1766	8	+	Spinacia oleracea	part of a conserved DNA module involved in light responsiveness
CcGRAS48	I-box	AAGATAAGGCT	666	10	+	Gossypium hirsutum	part of a light responsive element
CcGRAS48	I-box	AGATAAGG	667	8	+	Triticum aestivum	part of a light responsive element
CcGRAS48	I-box	gGATAAGGTG	1744	9	-	Zea mays	part of a light responsive element
CcGRAS48	I-box	AGATAAGG	1746	8	-	Triticum aestivum	part of a light responsive element
CcGRAS48	GATA-motif	AAGATAAGATT	666	10	+	Arabidopsis thaliana	part of a light responsive element
CcGRAS48	Unnamed__1	CGTGG	327	5	-	Zea mays
CcGRAS48	Unnamed__1	CGTGG	624	5	+	Zea mays
CcGRAS48	Unnamed__1	GAATTTAATTAA	1308	11	+	Glycine max	60K protein binding site
CcGRAS48	CAAT-box	CAAT	11	4	-	Nicotiana glutinosa
CcGRAS48	CAAT-box	CAAT	48	4	+	Nicotiana glutinosa
CcGRAS48	CAAT-box	CAAT	60	4	+	Nicotiana glutinosa
CcGRAS48	CAAT-box	CAAT	69	4	+	Nicotiana glutinosa
CcGRAS48	CAAT-box	CAAAT	71	5	-	Pisum sativum	common cis-acting element in promoter and enhancer regions
CcGRAS48	CAAT-box	CAAAT	78	5	-	Pisum sativum	common cis-acting element in promoter and enhancer regions
CcGRAS48	CAAT-box	CCAAT	84	5	+	Arabidopsis thaliana	common cis-acting element in promoter and enhancer regions
CcGRAS48	CAAT-box	CAAT	85	4	+	Nicotiana glutinosa
CcGRAS48	CAAT-box	CAAT	216	4	-	Nicotiana glutinosa
CcGRAS48	CAAT-box	CAAAT	290	5	-	Pisum sativum	common cis-acting element in promoter and enhancer regions
CcGRAS48	CAAT-box	CAAT	344	4	+	Nicotiana glutinosa
CcGRAS48	CAAT-box	CAAT	359	4	-	Nicotiana glutinosa
CcGRAS48	CAAT-box	CAAAT	387	5	+	Pisum sativum	common cis-acting element in promoter and enhancer regions
CcGRAS48	CAAT-box	CAAT	398	4	-	Nicotiana glutinosa
CcGRAS48	CAAT-box	CCAAT	423	5	+	Arabidopsis thaliana	common cis-acting element in promoter and enhancer regions
CcGRAS48	CAAT-box	CAAT	424	4	+	Nicotiana glutinosa
CcGRAS48	CAAT-box	CAAAT	482	5	+	Pisum sativum	common cis-acting element in promoter and enhancer regions
CcGRAS48	CAAT-box	CAAT	536	4	+	Nicotiana glutinosa
CcGRAS48	CAAT-box	CAAT	643	4	+	Nicotiana glutinosa
CcGRAS48	CAAT-box	CCAAT	659	5	+	Arabidopsis thaliana	common cis-acting element in promoter and enhancer regions
CcGRAS48	CAAT-box	CAAT	660	4	+	Nicotiana glutinosa
CcGRAS48	CAAT-box	CAAT	679	4	+	Nicotiana glutinosa
CcGRAS48	CAAT-box	CAAT	709	4	-	Nicotiana glutinosa
CcGRAS48	CAAT-box	CAAT	745	4	-	Nicotiana glutinosa
CcGRAS48	CAAT-box	CAAAT	843	5	+	Pisum sativum	common cis-acting element in promoter and enhancer regions
CcGRAS48	CAAT-box	CAAT	939	4	-	Nicotiana glutinosa
CcGRAS48	CAAT-box	CAAAT	1015	5	-	Pisum sativum	common cis-acting element in promoter and enhancer regions
CcGRAS48	CAAT-box	CAAAT	1032	5	+	Pisum sativum	common cis-acting element in promoter and enhancer regions
CcGRAS48	CAAT-box	CAAAT	1087	5	-	Pisum sativum	common cis-acting element in promoter and enhancer regions
CcGRAS48	CAAT-box	CAAT	1170	4	+	Nicotiana glutinosa
CcGRAS48	CAAT-box	CAAAT	1397	5	-	Pisum sativum	common cis-acting element in promoter and enhancer regions
CcGRAS48	CAAT-box	CCAAT	1441	5	+	Arabidopsis thaliana	common cis-acting element in promoter and enhancer regions
CcGRAS48	CAAT-box	CAAT	1442	4	+	Nicotiana glutinosa
CcGRAS48	CAAT-box	CAAT	1560	4	+	Nicotiana glutinosa
CcGRAS48	CAAT-box	CAAT	1565	4	-	Nicotiana glutinosa
CcGRAS48	CAAT-box	CAAT	1590	4	-	Nicotiana glutinosa
CcGRAS48	CAAT-box	CAAAT	1705	5	-	Pisum sativum	common cis-acting element in promoter and enhancer regions
CcGRAS48	CAAT-box	CAAT	1934	4	-	Nicotiana glutinosa
CcGRAS48	W box	TTGACC	80	6	+	Arabidopsis thaliana
CcGRAS48	W box	TTGACC	399	6	+	Arabidopsis thaliana
CcGRAS48	ARE	AAACCA	626	6	-	Zea mays	cis-acting regulatory element essential for the anaerobic induction
CcGRAS48	ARE	AAACCA	1477	6	+	Zea mays	cis-acting regulatory element essential for the anaerobic induction
CcGRAS48	ARE	AAACCA	1598	6	+	Zea mays	cis-acting regulatory element essential for the anaerobic induction
CcGRAS48	TATA-box	TATAA	7	5	-	Arabidopsis thaliana	core promoter element around -30 of transcription start
CcGRAS48	TATA-box	TATA	8	4	+	Arabidopsis thaliana	core promoter element around -30 of transcription start
CcGRAS48	TATA-box	TATA	114	4	+	Arabidopsis thaliana	core promoter element around -30 of transcription start
CcGRAS48	TATA-box	TATA	128	4	+	Arabidopsis thaliana	core promoter element around -30 of transcription start
CcGRAS48	TATA-box	TATACA	142	6	-	Helianthus annuus	core promoter element around -30 of transcription start
CcGRAS48	TATA-box	TATATA	144	6	+	Arabidopsis thaliana	core promoter element around -30 of transcription start
CcGRAS48	TATA-box	TATA	146	4	+	Arabidopsis thaliana	core promoter element around -30 of transcription start
CcGRAS48	TATA-box	TATA	1057	4	-	Arabidopsis thaliana	core promoter element around -30 of transcription start
CcGRAS48	TATA-box	TATACA	1147	6	-	Helianthus annuus	core promoter element around -30 of transcription start
CcGRAS48	TATA-box	TATA	1149	4	-	Arabidopsis thaliana	core promoter element around -30 of transcription start
CcGRAS48	TATA-box	ATTATA	1189	6	+	Brassica napus	core promoter element around -30 of transcription start
CcGRAS48	TATA-box	TATAA	1190	5	-	Arabidopsis thaliana	core promoter element around -30 of transcription start
CcGRAS48	TATA-box	TATA	1191	4	-	Arabidopsis thaliana	core promoter element around -30 of transcription start
CcGRAS48	TATA-box	ATTATA	1222	6	+	Brassica napus	core promoter element around -30 of transcription start
CcGRAS48	TATA-box	TATAA	1223	5	-	Arabidopsis thaliana	core promoter element around -30 of transcription start
CcGRAS48	TATA-box	TATA	1224	4	-	Arabidopsis thaliana	core promoter element around -30 of transcription start
CcGRAS48	TATA-box	ccTATAAAaa	1257	9	+	Arabidopsis thaliana	core promoter element around -30 of transcription start
CcGRAS48	TATA-box	ccTATAAAaa	1335	9	+	Arabidopsis thaliana	core promoter element around -30 of transcription start
CcGRAS48	TATA-box	TACAAAA	1363	7	+	Oryza sativa	core promoter element around -30 of transcription start
CcGRAS48	TATA-box	TATA	1488	4	-	Arabidopsis thaliana	core promoter element around -30 of transcription start
CcGRAS48	TATA-box	TATA	1639	4	-	Arabidopsis thaliana	core promoter element around -30 of transcription start
CcGRAS48	TATA-box	TATAAAA	1729	7	-	Pisum sativum	core promoter element around -30 of transcription start
CcGRAS48	TATA-box	TATAAA	1730	6	-	Helianthus annuus	core promoter element around -30 of transcription start
CcGRAS48	TATA-box	TATAA	1731	5	-	Arabidopsis thaliana	core promoter element around -30 of transcription start
CcGRAS48	TATA-box	TATA	1732	4	-	Arabidopsis thaliana	core promoter element around -30 of transcription start
CcGRAS48	Unnamed__4	CTCC	325	4	+	Petroselinum hortense
CcGRAS48	Unnamed__4	CTCC	1276	4	+	Petroselinum hortense
CcGRAS48	Unnamed__4	CTCC	1333	4	+	Petroselinum hortense
CcGRAS48	Unnamed__4	CTCC	1355	4	+	Petroselinum hortense
CcGRAS48	Unnamed__4	CTCC	1900	4	+	Petroselinum hortense
CcGRAS48	ATCT-motif	AATCTAATCC	845	9	+	Pisum sativum	part of a conserved DNA module involved in light responsiveness
CcGRAS48	AAGAA-motif	GAAAGAA	35	7	+	Avena sativa
CcGRAS48	MRE	AACCTAA	979	7	-	Petroselinum crispum	MYB binding site involved in light responsiveness
CcGRAS48	HD-Zip 1	CAAT(A/T)ATTG	1560	8.5	-	Arabidopsis thaliana	element involved in differentiation of the palisade mesophyll cells
CcGRAS48	STRE	AGGGG	1990	5	-	Arabidopsis thaliana
CcGRAS48	TCA	TCATCTTCAT	599	9	+	Pisum sativum
CcGRAS48	MYB-like sequence	TAACCA	4	6	-	Arabidopsis thaliana
CcGRAS48	MYB-like sequence	TAACCA	581	6	-	Arabidopsis thaliana
CcGRAS48	ERE	ATTTTAAA	1466	8	+	Nicotiana glutinos
CcGRAS48	ERE	ATTTTAAA	1536	8	+	Nicotiana glutinos
CcGRAS48	G-Box	CACGTT	185	6	-	Pisum sativum	cis-acting regulatory element involved in light responsiveness
CcGRAS48	G-Box	CACGTT	328	6	+	Pisum sativum	cis-acting regulatory element involved in light responsiveness
CcGRAS48	G-Box	CACGTT	622	6	-	Pisum sativum	cis-acting regulatory element involved in light responsiveness
CcGRAS48	LTR	CCGAAA	311	6	+	Hordeum vulgare	cis-acting element involved in low-temperature responsiveness
CcGRAS48	MYB	TAACCA	4	6	-	Arabidopsis thaliana
CcGRAS48	MYB	TAACCA	581	6	-	Arabidopsis thaliana
CcGRAS48	MYC	CATGTG	221	6	+	Arabidopsis thaliana
CcGRAS48	MYC	CATTTG	289	6	+	Arabidopsis thaliana
CcGRAS48	MYC	CATTTG	482	6	-	Arabidopsis thaliana
CcGRAS48	GT1-motif	GGTTAA	582	6	+	Arabidopsis thaliana	light responsive element
CcGRAS48	GT1-motif	GGTTAA	1118	6	-	Arabidopsis thaliana	light responsive element
CcGRAS48	CGTCA-motif	CGTCA	747	5	-	Hordeum vulgare	cis-acting regulatory element involved in the MeJA-responsiveness
CcGRAS48	CGTCA-motif	CGTCA	1799	5	+	Hordeum vulgare	cis-acting regulatory element involved in the MeJA-responsiveness
CcGRAS48	WUN-motif	AAATTTCTT	37	9	-	Nicotiana glutinosa
CcGRAS48	TGACG-motif	TGACG	747	5	+	Hordeum vulgare	cis-acting regulatory element involved in the MeJA-responsiveness
CcGRAS48	TGACG-motif	TGACG	1799	5	-	Hordeum vulgare	cis-acting regulatory element involved in the MeJA-responsiveness
CcGRAS48	TC-rich repeats	ATTCTCTAAC	1401	9	-	Nicotiana tabacum	cis-acting element involved in defense and stress responsiveness
CcGRAS48	Box 4	ATTAAT	87	6	+	Petroselinum crispum	part of a conserved DNA module involved in light responsiveness
CcGRAS48	Box 4	ATTAAT	550	6	+	Petroselinum crispum	part of a conserved DNA module involved in light responsiveness
CcGRAS48	G-box	TAAACGTG	620	8	+	Brassica oleracea	cis-acting regulatory element involved in light responsiveness
CcGRAS48		motif_sequence	222	4	+	organism	short_function
CcGRAS48		motif_sequence	230	4	+	organism	short_function
CcGRAS48		motif_sequence	237	4	+	organism	short_function
CcGRAS48		motif_sequence	323	4	+	organism	short_function
CcGRAS48		motif_sequence	369	4	-	organism	short_function
CcGRAS48		motif_sequence	375	4	-	organism	short_function
CcGRAS48		motif_sequence	432	4	+	organism	short_function
CcGRAS48		motif_sequence	798	4	+	organism	short_function
CcGRAS48		motif_sequence	859	4	+	organism	short_function
CcGRAS48		motif_sequence	892	4	+	organism	short_function
CcGRAS48		motif_sequence	1353	4	+	organism	short_function
CcGRAS48		motif_sequence	1495	4	-	organism	short_function
CcGRAS48		motif_sequence	1581	4	-	organism	short_function
CcGRAS48		motif_sequence	1651	4	+	organism	short_function
CcGRAS48		motif_sequence	1909	4	+	organism	short_function
CcGRAS48		motif_sequence	1939	4	-	organism	short_function
CcGRAS48	TCA-element	CCATCTTTTT	834	9	+	Nicotiana tabacum	cis-acting element involved in salicylic acid responsiveness
CcGRAS48	as-1	TGACG	747	5	+	Arabidopsis thaliana
CcGRAS48	as-1	TGACG	1799	5	-	Arabidopsis thaliana
CcbZIP16	MBS	CAACTG	1453	6	-	Arabidopsis thaliana	MYB binding site involved in drought-inducibility
CcbZIP16	ERE	ATTTCATA	1245	8	+	Nicotiana glutinos
CcbZIP16	G-Box	CACGTG	779	6	+	Pisum sativum	cis-acting regulatory element involved in light responsiveness
CcbZIP16	G-Box	CACGTT	1813	6	-	Pisum sativum	cis-acting regulatory element involved in light responsiveness
CcbZIP16	LTR	CCGAAA	1524	6	-	Hordeum vulgare	cis-acting element involved in low-temperature responsiveness
CcbZIP16	MYC	CATTTG	227	6	-	Arabidopsis thaliana
CcbZIP16	MYC	CATTTG	1272	6	+	Arabidopsis thaliana
CcbZIP16	MYC	CATGTG	1323	6	+	Arabidopsis thaliana
CcbZIP16	MYC	CATTTG	1419	6	+	Arabidopsis thaliana
CcbZIP16	MYC	CATTTG	1552	6	+	Arabidopsis thaliana
CcbZIP16	MYB	TAACCA	654	6	-	Arabidopsis thaliana
CcbZIP16	MYB	TAACCA	1828	6	+	Arabidopsis thaliana
CcbZIP16	GT1-motif	GGTTAAT	1232	7	+	Avena sativa	light responsive element
CcbZIP16	Myb	TAACTG	834	6	-	Arabidopsis thaliana
CcbZIP16	Myb	CAACTG	1453	6	-	Arabidopsis thaliana
CcbZIP16	CGTCA-motif	CGTCA	1588	5	+	Hordeum vulgare	cis-acting regulatory element involved in the MeJA-responsiveness
CcbZIP16	CGTCA-motif	CGTCA	1882	5	+	Hordeum vulgare	cis-acting regulatory element involved in the MeJA-responsiveness
CcbZIP16	LAMP-element	CTTTATCA	783	8	-	Pisum sativum	part of a light responsive element
CcbZIP16	TCT-motif	TCTTAC	571	6	-	Arabidopsis thaliana	part of a light responsive element
CcbZIP16	TGACG-motif	TGACG	1588	5	-	Hordeum vulgare	cis-acting regulatory element involved in the MeJA-responsiveness
CcbZIP16	TGACG-motif	TGACG	1882	5	-	Hordeum vulgare	cis-acting regulatory element involved in the MeJA-responsiveness
CcbZIP16	Box 4	ATTAAT	150	6	+	Petroselinum crispum	part of a conserved DNA module involved in light responsiveness
CcbZIP16	Box 4	ATTAAT	600	6	+	Petroselinum crispum	part of a conserved DNA module involved in light responsiveness
CcbZIP16	ABRE4	CACGTA	20	6	-	Zea mays
CcbZIP16	ABRE4	CACGTA	1862	6	+	Zea mays
CcbZIP16	P-box	CCTTTTG	929	7	+	Oryza sativa	gibberellin-responsive element
CcbZIP16	AT~ABRE	TACGTGTC	20	8	+	Arabidopsis thaliana
CcbZIP16		motif_sequence	17	4	+	organism	short_function
CcbZIP16		motif_sequence	62	4	+	organism	short_function
CcbZIP16		motif_sequence	248	4	+	organism	short_function
CcbZIP16		motif_sequence	278	4	-	organism	short_function
CcbZIP16		motif_sequence	1064	4	-	organism	short_function
CcbZIP16		motif_sequence	1682	4	-	organism	short_function
CcbZIP16		motif_sequence	1948	4	+	organism	short_function
CcbZIP16		motif_sequence	1962	4	+	organism	short_function
CcbZIP16	G-box	TACGTG	20	6	+	Arabidopsis thaliana	cis-acting regulatory element involved in light responsiveness
CcbZIP16	G-box	TAACACGTAG	623	9	+	Brassica oleracea	cis-acting regulatory element involved in light responsiveness
CcbZIP16	G-box	CACGTG	779	6	+	Arabidopsis thaliana	cis-acting regulatory element involved in light responsiveness
CcbZIP16	G-box	TACGTG	1862	6	-	Arabidopsis thaliana	cis-acting regulatory element involved in light responsiveness
CcbZIP16	as-1	TGACG	1588	5	-	Arabidopsis thaliana
CcbZIP16	as-1	TGACG	1882	5	-	Arabidopsis thaliana
CcbZIP16	ABRE	GACACGTACGT	17	10	-	Oryza sativa	cis-acting element involved in the abscisic acid responsiveness
CcbZIP16	ABRE	TACGTGTC	20	8	+	Oryza sativa	cis-acting element involved in the abscisic acid responsiveness
CcbZIP16	ABRE	ACGTG	21	5	+	Arabidopsis thaliana	cis-acting element involved in the abscisic acid responsiveness
CcbZIP16	ABRE	CACGTG	779	6	+	Arabidopsis thaliana	cis-acting element involved in the abscisic acid responsiveness
CcbZIP16	ABRE	ACGTG	780	5	+	Arabidopsis thaliana	cis-acting element involved in the abscisic acid responsiveness
CcbZIP16	ABRE	ACGTG	1814	5	+	Arabidopsis thaliana	cis-acting element involved in the abscisic acid responsiveness
CcbZIP16	ABRE	ACGTG	1862	5	-	Arabidopsis thaliana	cis-acting element involved in the abscisic acid responsiveness
CcbZIP16	CAT-box	GCCACT	1791	6	-	Arabidopsis thaliana	cis-acting regulatory element related to meristem expression
CcbZIP16	AT~TATA-box	TATATA	595	6	+	Arabidopsis thaliana
CcbZIP16	GC-motif	CCCCCG	1468	6	-	Zea mays	enhancer-like element involved in anoxic specific inducibility
CcbZIP16	ABRE3a	TACGTG	20	6	+	Zea mays
CcbZIP16	ABRE3a	TACGTG	1862	6	-	Zea mays
CcbZIP16	Gap-box	CAAATGAA(A/G)A	1415	9.5	-	Arabidopsis thaliana	part of a light responsive element
CcbZIP16	I-box	AAGATAAGGCT	1127	10	-	Gossypium hirsutum	part of a light responsive element
CcbZIP16	O2-site	GATGA(C/T)(A/G)TG(A/G)	1052	8	-	Zea mays	cis-acting regulatory element involved in zein metabolism regulation
CcbZIP16	O2-site	GATGA(C/T)(A/G)TG(A/G)	1334	8	+	Zea mays	cis-acting regulatory element involved in zein metabolism regulation
CcbZIP16	Unnamed__2	CCCCGG	1467	6	-	Zea mays
CcbZIP16	Unnamed__1	CGTGG	778	5	-	Zea mays
CcbZIP16	CAAT-box	CAAT	95	4	+	Nicotiana glutinosa
CcbZIP16	CAAT-box	CAAAT	102	5	-	Pisum sativum	common cis-acting element in promoter and enhancer regions
CcbZIP16	CAAT-box	CAAT	128	4	-	Nicotiana glutinosa
CcbZIP16	CAAT-box	CAAT	170	4	-	Nicotiana glutinosa
CcbZIP16	CAAT-box	CAAT	196	4	-	Nicotiana glutinosa
CcbZIP16	CAAT-box	CAAAT	227	5	+	Pisum sativum	common cis-acting element in promoter and enhancer regions
CcbZIP16	CAAT-box	CAAT	262	4	+	Nicotiana glutinosa
CcbZIP16	CAAT-box	CAAT	271	4	+	Nicotiana glutinosa
CcbZIP16	CAAT-box	CAAT	282	4	-	Nicotiana glutinosa
CcbZIP16	CAAT-box	CAAT	309	4	+	Nicotiana glutinosa
CcbZIP16	CAAT-box	CAAT	528	4	-	Nicotiana glutinosa
CcbZIP16	CAAT-box	CAAT	637	4	+	Nicotiana glutinosa
CcbZIP16	CAAT-box	CCAAT	652	5	-	Arabidopsis thaliana	common cis-acting element in promoter and enhancer regions
CcbZIP16	CAAT-box	CAAAT	685	5	-	Pisum sativum	common cis-acting element in promoter and enhancer regions
CcbZIP16	CAAT-box	CAAT	801	4	+	Nicotiana glutinosa
CcbZIP16	CAAT-box	CAAT	904	4	+	Nicotiana glutinosa
CcbZIP16	CAAT-box	CCAAT	982	5	+	Arabidopsis thaliana	common cis-acting element in promoter and enhancer regions
CcbZIP16	CAAT-box	CAAT	983	4	+	Nicotiana glutinosa
CcbZIP16	CAAT-box	CAAAT	1053	5	+	Pisum sativum	common cis-acting element in promoter and enhancer regions
CcbZIP16	CAAT-box	CAAT	1175	4	-	Nicotiana glutinosa
CcbZIP16	CAAT-box	CAAT	1223	4	+	Nicotiana glutinosa
CcbZIP16	CAAT-box	CAAAT	1273	5	-	Pisum sativum	common cis-acting element in promoter and enhancer regions
CcbZIP16	CAAT-box	CCAAT	1284	5	-	Arabidopsis thaliana	common cis-acting element in promoter and enhancer regions
CcbZIP16	CAAT-box	CAAAT	1338	5	-	Pisum sativum	common cis-acting element in promoter and enhancer regions
CcbZIP16	CAAT-box	CCAAT	1347	5	+	Arabidopsis thaliana	common cis-acting element in promoter and enhancer regions
CcbZIP16	CAAT-box	CAAT	1348	4	+	Nicotiana glutinosa
CcbZIP16	CAAT-box	CAAAT	1357	5	-	Pisum sativum	common cis-acting element in promoter and enhancer regions
CcbZIP16	CAAT-box	CAAAT	1420	5	-	Pisum sativum	common cis-acting element in promoter and enhancer regions
CcbZIP16	CAAT-box	CCAAT	1513	5	-	Arabidopsis thaliana	common cis-acting element in promoter and enhancer regions
CcbZIP16	CAAT-box	CAAAT	1553	5	-	Pisum sativum	common cis-acting element in promoter and enhancer regions
CcbZIP16	CAAT-box	CAAAT	1591	5	+	Pisum sativum	common cis-acting element in promoter and enhancer regions
CcbZIP16	CAAT-box	CAAT	1655	4	-	Nicotiana glutinosa
CcbZIP16	CAAT-box	CCAAT	1697	5	-	Arabidopsis thaliana	common cis-acting element in promoter and enhancer regions
CcbZIP16	CAAT-box	CAAT	1722	4	+	Nicotiana glutinosa
CcbZIP16	CAAT-box	CAAT	1731	4	+	Nicotiana glutinosa
CcbZIP16	CAAT-box	CAAT	1821	4	+	Nicotiana glutinosa
CcbZIP16	CAAT-box	CAAT	1825	4	+	Nicotiana glutinosa
CcbZIP16	CAAT-box	CAAAT	1959	5	+	Pisum sativum	common cis-acting element in promoter and enhancer regions
CcbZIP16	TATA-box	TATA	46	4	+	Arabidopsis thaliana	core promoter element around -30 of transcription start
CcbZIP16	TATA-box	TATAA	80	5	-	Arabidopsis thaliana	core promoter element around -30 of transcription start
CcbZIP16	TATA-box	TATA	81	4	+	Arabidopsis thaliana	core promoter element around -30 of transcription start
CcbZIP16	TATA-box	TATA	409	4	+	Arabidopsis thaliana	core promoter element around -30 of transcription start
CcbZIP16	TATA-box	TATA	436	4	+	Arabidopsis thaliana	core promoter element around -30 of transcription start
CcbZIP16	TATA-box	ATTATA	510	6	+	Brassica napus	core promoter element around -30 of transcription start
CcbZIP16	TATA-box	TATAA	511	5	-	Arabidopsis thaliana	core promoter element around -30 of transcription start
CcbZIP16	TATA-box	TATA	512	4	+	Arabidopsis thaliana	core promoter element around -30 of transcription start
CcbZIP16	TATA-box	TATAA	582	5	-	Arabidopsis thaliana	core promoter element around -30 of transcription start
CcbZIP16	TATA-box	TATA	583	4	+	Arabidopsis thaliana	core promoter element around -30 of transcription start
CcbZIP16	TATA-box	TATATA	595	6	+	Arabidopsis thaliana	core promoter element around -30 of transcription start
CcbZIP16	TATA-box	ATATAT	596	6	+	Brassica napus	core promoter element around -30 of transcription start
CcbZIP16	TATA-box	TATA	597	4	+	Arabidopsis thaliana	core promoter element around -30 of transcription start
CcbZIP16	TATA-box	TATA	1205	4	-	Arabidopsis thaliana	core promoter element around -30 of transcription start
CcbZIP16	TATA-box	TACATAAA	1378	8	-	Oryza sativa	core promoter element around -30 of transcription start
CcbZIP16	TATA-box	ATTATA	1386	6	+	Brassica napus	core promoter element around -30 of transcription start
CcbZIP16	TATA-box	TATAA	1387	5	-	Arabidopsis thaliana	core promoter element around -30 of transcription start
CcbZIP16	TATA-box	TATA	1388	4	-	Arabidopsis thaliana	core promoter element around -30 of transcription start
CcbZIP16	TATA-box	ccTATAAAaa	1392	9	+	Arabidopsis thaliana	core promoter element around -30 of transcription start
CcbZIP16	TATA-box	TACAAAA	1575	7	+	Oryza sativa	core promoter element around -30 of transcription start
CcbZIP16	TATA-box	TATA	1993	4	-	Arabidopsis thaliana	core promoter element around -30 of transcription start
CcbZIP16	ARE	AAACCA	1191	6	-	Zea mays	cis-acting regulatory element essential for the anaerobic induction
CcbZIP16	W box	TTGACC	901	6	-	Arabidopsis thaliana
CcbZIP16	W box	TTGACC	1427	6	+	Arabidopsis thaliana
CcbZIP16	W box	TTGACC	1444	6	-	Arabidopsis thaliana
CcbZIP16	Unnamed__4	CTCC	5	4	+	Petroselinum hortense
CcbZIP16	Unnamed__4	CTCC	64	4	+	Petroselinum hortense
CcbZIP16	Unnamed__4	CTCC	250	4	+	Petroselinum hortense
CcbZIP16	Unnamed__4	CTCC	298	4	+	Petroselinum hortense
CcbZIP16	Unnamed__4	CTCC	381	4	-	Petroselinum hortense
CcbZIP16	Unnamed__4	CTCC	396	4	+	Petroselinum hortense
CcbZIP16	Unnamed__4	CTCC	823	4	+	Petroselinum hortense
CcbZIP16	Unnamed__4	CTCC	962	4	+	Petroselinum hortense
CcbZIP16	Unnamed__4	CTCC	1088	4	+	Petroselinum hortense
CcbZIP16	Unnamed__4	CTCC	1198	4	+	Petroselinum hortense
CcbZIP16	Unnamed__4	CTCC	1846	4	+	Petroselinum hortense
CcbZIP16	Unnamed__4	CTCC	1950	4	+	Petroselinum hortense
CcbZIP16	Unnamed__4	CTCC	1953	4	+	Petroselinum hortense
CcbZIP16	Unnamed__4	CTCC	1956	4	+	Petroselinum hortense
CcbZIP16	CTAG-motif	ACTAGCAGAA	1196	9	-	Avena sativa
CcbZIP16	AAGAA-motif	GAAAGAA	1489	7	+	Avena sativa
CcbZIP16	JERE	AGACCGCC	1640	8	+	Arabidopsis thaliana
CcbZIP16	TCA	TCATCTTCAT	1680	10	-	Pisum sativum
CcbZIP16	TCA	TCATCTTCAT	1884	9	+	Pisum sativum
CcbZIP16	STRE	AGGGG	859	5	-	Arabidopsis thaliana
CcbZIP16	STRE	AGGGG	964	5	-	Arabidopsis thaliana
CcbZIP16	STRE	AGGGG	1048	5	-	Arabidopsis thaliana
CcbZIP16	STRE	AGGGG	1707	5	-	Arabidopsis thaliana
CcbZIP16	Box II	ACACGTTGT	1811	9	-	Sinapis alba	part of a light responsive element
CcbZIP16	MYB-like sequence	TAACCA	654	6	-	Arabidopsis thaliana
CcbZIP16	MYB-like sequence	TAACCA	1828	6	+	Arabidopsis thaliana
CcbZIP24	TGACG-motif	TGACG	60	5	-	Hordeum vulgare	cis-acting regulatory element involved in the MeJA-responsiveness
CcbZIP24	TGACG-motif	TGACG	175	5	-	Hordeum vulgare	cis-acting regulatory element involved in the MeJA-responsiveness
CcbZIP24	TGACG-motif	TGACG	1080	5	+	Hordeum vulgare	cis-acting regulatory element involved in the MeJA-responsiveness
CcbZIP24	DRE1	ACCGAGA	1477	7	-	Zea mays
CcbZIP24	TC-rich repeats	GTTTTCTTAC	245	10	+	Nicotiana tabacum	cis-acting element involved in defense and stress responsiveness
CcbZIP24	Box II -like sequence	TCCGTGTACCA	1172	10	-	Oryza sativa	cis-acting regulatory element
CcbZIP24	dOCT	CTCGGATC	1391	8	-	Zea mays
CcbZIP24	CCAAT-box	CAACGG	1848	6	-	Hordeum vulgare	MYBHv1 binding site
CcbZIP24	CCAAT-box	CAACGG	1868	6	+	Hordeum vulgare	MYBHv1 binding site
CcbZIP24	MYB recognition site	CCGTTG	1848	6	+	Arabidopsis thaliana
CcbZIP24	MYB recognition site	CCGTTG	1868	6	-	Arabidopsis thaliana
CcbZIP24		motif_sequence	42	4	+	organism	short_function
CcbZIP24		motif_sequence	77	4	+	organism	short_function
CcbZIP24		motif_sequence	167	4	+	organism	short_function
CcbZIP24		motif_sequence	231	4	-	organism	short_function
CcbZIP24		motif_sequence	254	4	+	organism	short_function
CcbZIP24		motif_sequence	306	4	-	organism	short_function
CcbZIP24		motif_sequence	509	4	-	organism	short_function
CcbZIP24		motif_sequence	611	4	-	organism	short_function
CcbZIP24		motif_sequence	616	4	-	organism	short_function
CcbZIP24		motif_sequence	1610	4	+	organism	short_function
CcbZIP24		motif_sequence	1823	4	+	organism	short_function
CcbZIP24		motif_sequence	1877	4	+	organism	short_function
CcbZIP24	as-1	TGACG	60	5	-	Arabidopsis thaliana
CcbZIP24	as-1	TGACG	175	5	-	Arabidopsis thaliana
CcbZIP24	as-1	TGACG	1080	5	+	Arabidopsis thaliana
CcbZIP24	G-Box	CACGTT	1771	6	+	Pisum sativum	cis-acting regulatory element involved in light responsiveness
CcbZIP24	ERE	ATTTTAAA	1143	8	+	Nicotiana glutinos
CcbZIP24	ERE	ATTTTAAA	1145	8	-	Nicotiana glutinos
CcbZIP24	LTR	CCGAAA	1354	6	+	Hordeum vulgare	cis-acting element involved in low-temperature responsiveness
CcbZIP24	LTR	CCGAAA	1565	6	-	Hordeum vulgare	cis-acting element involved in low-temperature responsiveness
CcbZIP24	GARE-motif	TCTGTTG	1691	7	-	Brassica oleracea	gibberellin-responsive element
CcbZIP24	MYB	CAACAG	1691	6	+	Arabidopsis thaliana
CcbZIP24	MYB	CAACCA	1806	6	+	Arabidopsis thaliana
CcbZIP24	MYC	CATTTG	383	6	+	Arabidopsis thaliana
CcbZIP24	MYC	CATTTG	404	6	+	Arabidopsis thaliana
CcbZIP24	MYC	CAATTG	430	6	+	Arabidopsis thaliana
CcbZIP24	MYC	CATTTG	827	6	-	Arabidopsis thaliana
CcbZIP24	MYC	CAATTG	1325	6	-	Arabidopsis thaliana
CcbZIP24	MYC	CATGTG	1723	6	-	Arabidopsis thaliana
CcbZIP24	MYC	CATGTG	1810	6	-	Arabidopsis thaliana
CcbZIP24	MYC	CAATTG	1838	6	-	Arabidopsis thaliana
CcbZIP24	GT1-motif	GGTTAAT	1502	7	-	Avena sativa	light responsive element
CcbZIP24	GT1-motif	GGTTAA	1503	6	-	Arabidopsis thaliana	light responsive element
CcbZIP24	Myb	TAACTG	861	6	-	Arabidopsis thaliana
CcbZIP24	AE-box	AGAAACTT	1426	8	+	Arabidopsis thaliana	part of a module for light response
CcbZIP24	CGTCA-motif	CGTCA	60	5	+	Hordeum vulgare	cis-acting regulatory element involved in the MeJA-responsiveness
CcbZIP24	CGTCA-motif	CGTCA	175	5	+	Hordeum vulgare	cis-acting regulatory element involved in the MeJA-responsiveness
CcbZIP24	CGTCA-motif	CGTCA	1080	5	-	Hordeum vulgare	cis-acting regulatory element involved in the MeJA-responsiveness
CcbZIP24	TCT-motif	TCTTAC	249	6	+	Arabidopsis thaliana	part of a light responsive element
CcbZIP24	TCT-motif	TCTTAC	634	6	+	Arabidopsis thaliana	part of a light responsive element
CcbZIP24	WUN-motif	AAATTACTA	705	9	+	Nicotiana glutinosa
CcbZIP24	WUN-motif	AAATTACTA	733	9	+	Nicotiana glutinosa
CcbZIP24	WUN-motif	AAATTACTA	761	9	+	Nicotiana glutinosa
CcbZIP24	Unnamed_1	GGATTTTACAGT	1609	11	-	Pisum sativum	cis-acting element involved in phytochrome down-regulation expression
CcbZIP24	WRE3	CCACCT	1715	6	+	Pisum sativum
CcbZIP24	TATA-box	TATA	312	4	+	Arabidopsis thaliana	core promoter element around -30 of transcription start
CcbZIP24	TATA-box	TATA	351	4	+	Arabidopsis thaliana	core promoter element around -30 of transcription start
CcbZIP24	TATA-box	TATAA	498	5	-	Arabidopsis thaliana	core promoter element around -30 of transcription start
CcbZIP24	TATA-box	TATA	499	4	+	Arabidopsis thaliana	core promoter element around -30 of transcription start
CcbZIP24	TATA-box	TATATA	684	6	+	Arabidopsis thaliana	core promoter element around -30 of transcription start
CcbZIP24	TATA-box	ATATAT	685	6	+	Brassica napus	core promoter element around -30 of transcription start
CcbZIP24	TATA-box	TATATA	686	6	+	Arabidopsis thaliana	core promoter element around -30 of transcription start
CcbZIP24	TATA-box	TATA	688	4	+	Arabidopsis thaliana	core promoter element around -30 of transcription start
CcbZIP24	TATA-box	ATATAA	743	6	+	Brassica oleracea	core promoter element around -30 of transcription start
CcbZIP24	TATA-box	TATA	744	4	+	Arabidopsis thaliana	core promoter element around -30 of transcription start
CcbZIP24	TATA-box	TATA	768	4	+	Arabidopsis thaliana	core promoter element around -30 of transcription start
CcbZIP24	TATA-box	ATATAA	799	6	+	Brassica oleracea	core promoter element around -30 of transcription start
CcbZIP24	TATA-box	TATA	800	4	+	Arabidopsis thaliana	core promoter element around -30 of transcription start
CcbZIP24	TATA-box	ATATAA	806	6	+	Brassica oleracea	core promoter element around -30 of transcription start
CcbZIP24	TATA-box	TATA	807	4	+	Arabidopsis thaliana	core promoter element around -30 of transcription start
CcbZIP24	TATA-box	ATATAT	868	6	+	Brassica napus	core promoter element around -30 of transcription start
CcbZIP24	TATA-box	TATA	869	4	+	Arabidopsis thaliana	core promoter element around -30 of transcription start
CcbZIP24	TATA-box	ATATAT	885	6	+	Brassica napus	core promoter element around -30 of transcription start
CcbZIP24	TATA-box	TATA	886	4	+	Arabidopsis thaliana	core promoter element around -30 of transcription start
CcbZIP24	TATA-box	ccTATAAAaa	909	9	-	Arabidopsis thaliana	core promoter element around -30 of transcription start
CcbZIP24	TATA-box	TATAAAA	910	7	-	Pisum sativum	core promoter element around -30 of transcription start
CcbZIP24	TATA-box	TATAAA	911	6	-	Helianthus annuus	core promoter element around -30 of transcription start
CcbZIP24	TATA-box	TATAA	912	5	-	Arabidopsis thaliana	core promoter element around -30 of transcription start
CcbZIP24	TATA-box	TATA	913	4	+	Arabidopsis thaliana	core promoter element around -30 of transcription start
CcbZIP24	TATA-box	ATATAT	1199	6	-	Brassica napus	core promoter element around -30 of transcription start
CcbZIP24	TATA-box	TATA	1200	4	-	Arabidopsis thaliana	core promoter element around -30 of transcription start
CcbZIP24	TATA-box	ATATAT	1236	6	-	Brassica napus	core promoter element around -30 of transcription start
CcbZIP24	TATA-box	TATA	1237	4	-	Arabidopsis thaliana	core promoter element around -30 of transcription start
CcbZIP24	TATA-box	TATAAA	1262	6	-	Helianthus annuus	core promoter element around -30 of transcription start
CcbZIP24	TATA-box	TATAA	1263	5	-	Arabidopsis thaliana	core promoter element around -30 of transcription start
CcbZIP24	TATA-box	TATA	1264	4	-	Arabidopsis thaliana	core promoter element around -30 of transcription start
CcbZIP24	TATA-box	ATATAT	1301	6	-	Brassica napus	core promoter element around -30 of transcription start
CcbZIP24	TATA-box	TATATA	1302	6	-	Arabidopsis thaliana	core promoter element around -30 of transcription start
CcbZIP24	TATA-box	ATATAT	1303	6	-	Brassica napus	core promoter element around -30 of transcription start
CcbZIP24	TATA-box	TATA	1304	4	-	Arabidopsis thaliana	core promoter element around -30 of transcription start
CcbZIP24	TATA-box	TATATA	1365	6	-	Arabidopsis thaliana	core promoter element around -30 of transcription start
CcbZIP24	TATA-box	ATATAT	1366	6	-	Brassica napus	core promoter element around -30 of transcription start
CcbZIP24	TATA-box	TATA	1367	4	-	Arabidopsis thaliana	core promoter element around -30 of transcription start
CcbZIP24	TATA-box	ATATAT	1377	6	-	Brassica napus	core promoter element around -30 of transcription start
CcbZIP24	TATA-box	TATA	1378	4	-	Arabidopsis thaliana	core promoter element around -30 of transcription start
CcbZIP24	TATA-box	ATATAT	1399	6	-	Brassica napus	core promoter element around -30 of transcription start
CcbZIP24	TATA-box	TATA	1400	4	-	Arabidopsis thaliana	core promoter element around -30 of transcription start
CcbZIP24	TATA-box	ATATAT	1463	6	-	Brassica napus	core promoter element around -30 of transcription start
CcbZIP24	TATA-box	TATA	1464	4	-	Arabidopsis thaliana	core promoter element around -30 of transcription start
CcbZIP24	TATA-box	ATATAT	1472	6	-	Brassica napus	core promoter element around -30 of transcription start
CcbZIP24	TATA-box	TATA	1473	4	-	Arabidopsis thaliana	core promoter element around -30 of transcription start
CcbZIP24	TATA-box	ATATAT	1498	6	-	Brassica napus	core promoter element around -30 of transcription start
CcbZIP24	TATA-box	TATA	1499	4	-	Arabidopsis thaliana	core promoter element around -30 of transcription start
CcbZIP24	TATA-box	ccTATAAAaa	1669	9	-	Arabidopsis thaliana	core promoter element around -30 of transcription start
CcbZIP24	TATA-box	ATATAA	1891	6	+	Brassica oleracea	core promoter element around -30 of transcription start
CcbZIP24	TATA-box	TATA	1892	4	-	Arabidopsis thaliana	core promoter element around -30 of transcription start
CcbZIP24	TATA-box	TATA	1981	4	-	Arabidopsis thaliana	core promoter element around -30 of transcription start
CcbZIP24	ARE	AAACCA	345	6	+	Zea mays	cis-acting regulatory element essential for the anaerobic induction
CcbZIP24	ARE	AAACCA	1001	6	-	Zea mays	cis-acting regulatory element essential for the anaerobic induction
CcbZIP24	ARE	AAACCA	1904	6	+	Zea mays	cis-acting regulatory element essential for the anaerobic induction
CcbZIP24	W box	TTGACC	1320	6	+	Arabidopsis thaliana
CcbZIP24	Unnamed__4	CTCC	106	4	+	Petroselinum hortense
CcbZIP24	Unnamed__4	CTCC	110	4	+	Petroselinum hortense
CcbZIP24	Unnamed__4	CTCC	535	4	-	Petroselinum hortense
CcbZIP24	Unnamed__4	CTCC	611	4	-	Petroselinum hortense
CcbZIP24	Unnamed__4	CTCC	1641	4	-	Petroselinum hortense
CcbZIP24	Unnamed__4	CTCC	1879	4	+	Petroselinum hortense
CcbZIP24	Myb-binding site	CAACAG	1691	6	+	Nicotiana tabacum
CcbZIP24	STRE	AGGGG	1220	5	-	Arabidopsis thaliana
CcbZIP24	4cl-CMA2b	TCTCACCAACCACA	1800	13	+	Solanum tuberosum	light responsive element
CcbZIP24	ABRE	GCCGCGTGGC	1583	9	-	Oryza sativa	cis-acting element involved in the abscisic acid responsiveness
CcbZIP24	ABRE	ACGTG	1771	5	-	Arabidopsis thaliana	cis-acting element involved in the abscisic acid responsiveness
CcbZIP24	AT~TATA-box	TATATA	684	6	+	Arabidopsis thaliana
CcbZIP24	AT~TATA-box	TATATA	686	6	+	Arabidopsis thaliana
CcbZIP24	AT~TATA-box	TATATA	1302	6	-	Arabidopsis thaliana
CcbZIP24	AT~TATA-box	TATATA	1365	6	-	Arabidopsis thaliana
CcbZIP24	TCCC-motif	TCTCCCT	609	7	-	Spinacia oleracea	part of a light responsive element
CcbZIP24	TCCC-motif	TCTCCCT	1878	7	+	Spinacia oleracea	part of a light responsive element
CcbZIP24	AT-rich element	ATAGAAATCAA	475	10	+	Glycine max	binding site of AT-rich DNA binding protein (ATBP-1)
CcbZIP24	Unnamed__1	CGTGG	1770	5	-	Zea mays
CcbZIP24	Unnamed__1	CGTGG	1828	5	-	Zea mays
CcbZIP24	CAAT-box	CAAT	93	4	+	Nicotiana glutinosa
CcbZIP24	CAAT-box	CCAAT	164	5	+	Arabidopsis thaliana	common cis-acting element in promoter and enhancer regions
CcbZIP24	CAAT-box	CAAT	165	4	+	Nicotiana glutinosa
CcbZIP24	CAAT-box	CAAT	203	4	-	Nicotiana glutinosa
CcbZIP24	CAAT-box	CAAAT	327	5	+	Pisum sativum	common cis-acting element in promoter and enhancer regions
CcbZIP24	CAAT-box	CAAT	371	4	+	Nicotiana glutinosa
CcbZIP24	CAAT-box	CAAAT	384	5	-	Pisum sativum	common cis-acting element in promoter and enhancer regions
CcbZIP24	CAAT-box	CAAT	398	4	+	Nicotiana glutinosa
CcbZIP24	CAAT-box	CAAAT	405	5	-	Pisum sativum	common cis-acting element in promoter and enhancer regions
CcbZIP24	CAAT-box	CAAT	430	4	+	Nicotiana glutinosa
CcbZIP24	CAAT-box	CAAT	432	4	-	Nicotiana glutinosa
CcbZIP24	CAAT-box	CAAT	503	4	-	Nicotiana glutinosa
CcbZIP24	CAAT-box	CAAT	593	4	+	Nicotiana glutinosa
CcbZIP24	CAAT-box	CAAAT	827	5	+	Pisum sativum	common cis-acting element in promoter and enhancer regions
CcbZIP24	CAAT-box	CAAT	835	4	-	Nicotiana glutinosa
CcbZIP24	CAAT-box	CAAT	931	4	-	Nicotiana glutinosa
CcbZIP24	CAAT-box	CAAT	1021	4	+	Nicotiana glutinosa
CcbZIP24	CAAT-box	CAAT	1078	4	-	Nicotiana glutinosa
CcbZIP24	CAAT-box	CAAT	1104	4	-	Nicotiana glutinosa
CcbZIP24	CAAT-box	CCAAT	1170	5	-	Arabidopsis thaliana	common cis-acting element in promoter and enhancer regions
CcbZIP24	CAAT-box	CAAT	1214	4	-	Nicotiana glutinosa
CcbZIP24	CAAT-box	CCAAT	1324	5	+	Arabidopsis thaliana	common cis-acting element in promoter and enhancer regions
CcbZIP24	CAAT-box	CAAT	1325	4	+	Nicotiana glutinosa
CcbZIP24	CAAT-box	CAAT	1327	4	-	Nicotiana glutinosa
CcbZIP24	CAAT-box	CAAT	1344	4	-	Nicotiana glutinosa
CcbZIP24	CAAT-box	CAAAT	1599	5	-	Pisum sativum	common cis-acting element in promoter and enhancer regions
CcbZIP24	CAAT-box	CAAT	1615	4	+	Nicotiana glutinosa
CcbZIP24	CAAT-box	CAAAT	1621	5	+	Pisum sativum	common cis-acting element in promoter and enhancer regions
CcbZIP24	CAAT-box	CAAAT	1701	5	+	Pisum sativum	common cis-acting element in promoter and enhancer regions
CcbZIP24	CAAT-box	CAAT	1704	4	-	Nicotiana glutinosa
CcbZIP24	CAAT-box	CAAT	1737	4	+	Nicotiana glutinosa
CcbZIP24	CAAT-box	CAAT	1748	4	+	Nicotiana glutinosa
CcbZIP24	CAAT-box	CAAT	1838	4	+	Nicotiana glutinosa
CcbZIP24	CAAT-box	CAAT	1840	4	-	Nicotiana glutinosa
CcbZIP24	CAAT-box	CAAT	1864	4	+	Nicotiana glutinosa
CcbZIP24	CAAT-box	CAAAT	1935	5	+	Pisum sativum	common cis-acting element in promoter and enhancer regions
